# Supplementary material for: SILAC labeling coupled to shotgun proteomics analysis of membrane proteins of liver stem/hepatocyte allows to candidate the inhibition of TGF-beta pathway as causal to differentiation
Source: Proteome Sci. 2014 Mar 15;12:15. doi: 10.1186/1477-5956-12-15 (PMC4007997; doi:10.1186/1477-5956-12-15)
Supplement: Additional file 1 — List of protein identification and SILAC-based quantitation on membrane-associated proteins. [file 1477-5956-12-15-S1.xls]

## Sheet: List of all identified proteins
Proteinpilot Unused score	Proteinpilot Total score	% of Coverage sequence	UniProtKB Accession Number	Protein Name	Species	Peptides
12.39	12.39	61.2	P29391	Ferritin light chain 1(Ferritin L subunit 1)	MOUSE	9
2	2	18.6	Q9JJI8	60S ribosomal protein L38	MOUSE	2
4.07	4.07	42.7	P25085	Interleukin-1 receptor antagonist protein precursor (IL-1ra)	MOUSE	2
7.1	7.1	30.6	Q920E5	Farnesyl pyrophosphate synthetase (FPP synthetase) (FPS)	MOUSE	4
3.08	3.08	15.4	P09803	Epithelial-cadherin precursor (E-cadherin)	MOUSE	2
9.28	9.28	48.5	Q922Q8	Leucine-rich repeat-containing protein 59	MOUSE	5
6	6	19.3	Q9R1J0	Sterol-4-alpha-carboxylate 3-dehydrogenase, decarboxylating	MOUSE	3
4.2	4.2	6.6	P46061	Ran GTPase-activating protein 1	MOUSE	2
15.37	15.37	23.9	A2A863	Integrin beta-4 precursor (GP150)	MOUSE	7
4.99	4.99	23.1	Q8BLN5	Lanosterol synthase	MOUSE	2
15.38	15.38	31.3	O88533	Aromatic-L-amino-acid decarboxylase (AADC)	MOUSE	7
7.39	7.39	12.7	Q8K0C4	Cytochrome P450 51A1	MOUSE	4
7.8	7.8	29.7	O70400	PDZ and LIM domain protein 1 (Elfin)	MOUSE	4
12.75	12.75	58	P05064	Fructose-bisphosphate aldolase A	MOUSE	6
7.74	7.74	26.8	O88844	Isocitrate dehydrogenase [NADP] cytoplasmic (Cytosolic NADP-isocitrate dehydrogenase)	MOUSE	4
2	4.37	16.6	P47226	Testin (TES1/TES2)	MOUSE	2
3.81	3.81	36.1	P70677	Caspase-3 precursor (CASP-3) (Apopain)	MOUSE	3
35.2	35.2	68.6	P09411	Phosphoglycerate kinase 1	MOUSE	19
4	4	7.4	Q9Z0K8	Pantetheinase precursor	MOUSE	2
4.03	4.03	15.8	Q9DBG5	Mannose-6-phosphate receptor-binding protein 1	MOUSE	2
20.37	20.37	60.1	Q8K419	Galectin-4 (Lactose-binding lectin 4)	MOUSE	15
5.11	5.11	26.9	Q99LR1	Abhydrolase domain-containing protein 12	MOUSE	3
13.24	13.24	16.5	Q62470	Integrin alpha-3 precursor (Galactoprotein B3)	MOUSE	6
8.15	8.15	31.4	P47791	Glutathione reductase, mitochondrial precursor	MOUSE	4
8.43	8.43	73.1	Q9CQ65	S-methyl-5-thioadenosine phosphorylase	MOUSE	4
5.15	5.15	17.3	Q9CZ44	NSFL1 cofactor p47 (p97 cofactor p47)	MOUSE	3
12.39	12.39	34.7	P46664	Adenylosuccinate synthetase isozyme 2 non-muscle isozyme	MOUSE	6
18.22	18.22	48	Q9DCD0	6-phosphogluconate dehydrogenase, decarboxylating	MOUSE	9
4.69	4.69	23.5	P34884	Macrophage migration inhibitory factor (MIF)	MOUSE	3
3.85	3.85	23.3	Q9CZE3	Ras-related protein Rab-32	MOUSE	2
12.25	12.25	41.2	Q8VC28	Aldo-keto reductase family 1 member C13	MOUSE	6
10.25	10.25	36.9	P24472	Glutathione S-transferase A4	MOUSE	5
14.42	14.42	30.2	Q9CY58	Plasminogen activator inhibitor 1 RNA-binding protein (PAI1 RNA-binding protein 1)	MOUSE	7
8.77	8.77	31	P05201	Aspartate aminotransferase, cytoplasmic (Transaminase A)	MOUSE	4
3.49	3.49	23.4	Q9CPU0	Lactoylglutathione lyase	MOUSE	2
4.23	4.23	33.3	Q00724	Plasma retinol-binding protein precursor (PRBP)	MOUSE	2
10.06	10.06	64.4	P08030	Adenine phosphoribosyltransferase	MOUSE	5
1.87	1.87	16.7	P10518	Delta-aminolevulinic acid dehydratase (ALADH)	MOUSE	2
19.56	35	44.8	P07901	Heat shock protein HSP 90-alpha	MOUSE	18
4.01	4.01	13.7	P28658	Ataxin-10 (Spinocerebellar ataxia type 10 protein homolog) (Brain protein E46)	MOUSE	2
6.16	6.16	61.7	P63242	Eukaryotic translation initiation factor 5A-1 (eIF-5A-1) (eIF-5A1)	MOUSE	3
3.28	3.28	14.5	P54822	Adenylosuccinate lyase (ASL)	MOUSE	2
12.19	12.19	15.4	Q9R100	Cadherin-17 precursor (Liver-intestine-cadherin)	MOUSE	6
10.08	10.08	23.9	P50580	Proliferation-associated protein 2G4 (Cell cycle protein p38-2G4 homolog)	MOUSE	5
8.5	8.5	25.1	P29341	Polyadenylate-binding protein 1	MOUSE	4
4.28	4.28	19.4	Q9CZ30	Putative GTP-binding protein 9	MOUSE	2
20.61	20.61	67.3	Q9DBJ1	Phosphoglycerate mutase 1 (PGAM-B)	MOUSE	12
8.98	8.98	52.9	Q8BP67	60S ribosomal protein L24	MOUSE	9
4.01	4.01	16.2	Q9DCL9	Multifunctional protein ADE2	MOUSE	2
12.95	12.95	36.4	P16110	Galectin-3 (Galactose-specific lectin 3)	MOUSE	8
18.47	18.47	12.8	P19096	Fatty acid synthase	MOUSE	8
6	6	19.6	P14206	40S ribosomal protein SA (p40) (34/67 kDa laminin receptor)	MOUSE	3
5.37	15.33	51.4	P26040	Ezrin (p81)	MOUSE	9
46.62	46.62	49.3	P11499	Heat shock protein HSP 90-beta (HSP 84)	MOUSE	23
10.94	10.94	40.7	P14869	60S acidic ribosomal protein P0 (	MOUSE	6
11.36	11.36	31.3	P30999	Catenin delta-1 (p120 catenin)	MOUSE	6
15	15	94.6	Q9CQW5	Galectin-2	MOUSE	10
12.44	12.44	74.8	P16045	Galectin-1	MOUSE	8
5.78	5.78	16.7	Q9JIF7	Coatomer subunit beta (Beta-coat protein)	MOUSE	4
5.23	5.23	14.4	Q9QZE5	Coatomer subunit gamma (Gamma-coat protein)	MOUSE	2
29.45	29.45	57.7	Q60854	Serpin B6 (Protease inhibitor 6) (PI-6)	MOUSE	17
20.88	20.88	79.4	P35700	Peroxiredoxin-1	MOUSE	14
5.28	5.28	12.1	Q02257	Junction plakoglobin (Desmoplakin-3)	MOUSE	3
22.14	22.14	59.1	P19157	Glutathione S-transferase P 1	MOUSE	19
18.96	18.96	53.1	P19001	Keratin, type I cytoskeletal 19 (Cytokeratin-19)	MOUSE	9
1.55	1.55	20.4	Q9CWJ9	Bifunctional purine biosynthesis protein PURH	MOUSE	2
5.01	5.01	20.8	O35685	Nuclear migration protein nudC	MOUSE	3
4.42	4.42	28.2	P14869	60S acidic ribosomal protein P0 (L10E)	MOUSE	3
4.44	4.44	18.7	Q9D1Q6	Thioredoxin domain-containing protein 4 precursor (Endoplasmic reticulum resident protein Erp44)	MOUSE	2
37.63	37.63	77.7	P17182	Alpha-enolase (Enolase 1)	MOUSE	26
13.2	13.2	49.2	P97429	Annexin A4 (Annexin IV)	MOUSE	8
15.44	15.44	21.9	Q6ZQM8	UDP-glucuronosyltransferase 1-7C precursor	MOUSE	8
4.17	4.17	34.9	Q9CQX2	Cytochrome b5 type B precursor (Cytochrome b5 outer mitochondrial membrane isoform)	MOUSE	2
8.61	8.61	37.6	Q9QUR6	Prolyl endopeptidase	MOUSE	4
3.68	3.68	30.5	O70252	Heme oxygenase 2	MOUSE	2
20.59	20.59	56.9	P06151	L-lactate dehydrogenase A chain ((LDH-A)	MOUSE	13
6	6	36.2	Q9R0P3	S-formylglutathione hydrolase	MOUSE	3
13	13	28.7	P50247	Adenosylhomocysteinase (S-adenosyl-L-homocysteine hydrolase) (Liver copper-binding protein)	MOUSE	6
20.25	20.25	54.3	Q99JG3	Annexin A13 (Annexin XIII)	MOUSE	11
5.19	5.19	14.5	Q8R016	Bleomycin hydrolase (BLM hydrolase)	MOUSE	3
4.19	4.19	14.9	O89079	Coatomer subunit epsilon (Epsilon-coat protein)	MOUSE	2
8.09	8.09	50.3	P62301	40S ribosomal protein S13	MOUSE	4
4.63	4.63	22.6	Q9DBC7	cAMP-dependent protein kinase type I-alpha regulatory subunit	MOUSE	2
3.33	3.33	9.7	P43406	Integrin alpha-V precursor (CD51 antigen)	MOUSE	2
8.34	14.28	55.5	P68254	14-3-3 protein theta	MOUSE	7
4.16	4.17	15	O70152	Dolichol-phosphate mannosyltransferase	MOUSE	2
8.94	8.94	27.3	Q9D819	Inorganic pyrophosphatase	MOUSE	5
4.28	4.28	15.6	P60122	RuvB-like 1 (49 kDa TATA box-binding protein-interacting protein)	MOUSE	2
36.52	36.52	56.9	P10107	Annexin A1 (Annexin I)	MOUSE	22
5.68	5.68	19.2	Q9D7G0	Ribose-phosphate pyrophosphokinase I	MOUSE	3
7.33	7.33	19.9	O70475	UDP-glucose 6-dehydrogenase (UDPGDH)	MOUSE	4
28.03	28.03	74.7	P17751	Triosephosphate isomerase (TIM)	MOUSE	16
9.59	9.59	79.6	Q01768	Nucleoside diphosphate kinase B (NDK B)	MOUSE	6
12.97	12.97	31.4	Q922R8	Protein disulfide-isomerase A6 precursor	MOUSE	6
6.02	6.02	17.3	Q91V12	Cytosolic acyl coenzyme A thioester hydrolase	MOUSE	3
5.12	5.12	8.1	Q8BJY1	26S proteasome non-ATPase regulatory subunit 5	MOUSE	3
14.45	14.45	55.4	Q99PT1	Rho GDP-dissociation inhibitor 1 (Rho GDI 1)	MOUSE	8
8.66	8.66	17.7	Q6R0H7	Guanine nucleotide-binding protein G(s) subunit alpha isoforms XLas (Adenylate cyclase-stimulating G alpha protein)	MOUSE	4
6	6	27.9	P50516	Vacuolar ATP synthase catalytic subunit A, ubiquitous isoform	MOUSE	3
8.05	8.05	17.3	P80313	T-complex protein 1 subunit eta (TCP-1-eta)	MOUSE	4
5.96	5.96	27.2	O35737	Heterogeneous nuclear ribonucleoprotein H (hnRNP H)	MOUSE	4
4	4	19	Q8VCG1	Deoxyuridine 5'-triphosphate nucleotidohydrolase	MOUSE	2
2.61	2.61	6.2	P47740	Fatty aldehyde dehydrogenase	MOUSE	2
4.9	4.9	25.1	Q6ZWX6	Eukaryotic translation initiation factor 2 subunit 1 EIF-2A)	MOUSE	2
2.8	2.8	17.4	Q9JKF1	Ras GTPase-activating-like protein IQGAP1	MOUSE	2
14.43	14.43	37.9	P40142	Transketolase (TK)	MOUSE	7
8.38	8.61	30.7	Q62167	ATP-dependent RNA helicase DDX3X	MOUSE	4
10.6	10.6	33.3	P14148	60S ribosomal protein L7	MOUSE	6
39.26	39.26	52.5	P20029	78 kDa glucose-regulated protein precursor (GRP 78)	MOUSE	19
8.13	8.13	17.9	P09055	Integrin beta-1 precursor (Fibronectin receptor subunit beta)	MOUSE	4
24.74	24.74	45.3	Q9D8E6	60S ribosomal protein L4	MOUSE	13
5.64	5.64	48.4	P35980	60S ribosomal protein L18	MOUSE	3
5.92	5.92	17.1	Q9D0K2	Succinyl-CoA:3-ketoacid-coenzyme A transferase 1, mitochondrial precursor	MOUSE	3
2.89	2.89	16.8	Q9D0R2	Threonyl-tRNA synthetase, cytoplasmic (Threonine--tRNA ligase)	MOUSE	2
6.09	6.09	28.2	P12970	60S ribosomal protein L7a	MOUSE	3
16.16	16.16	58.1	Q9Z1Q5	Chloride intracellular channel protein 1	MOUSE	8
12	12	26	Q99K85	Phosphoserine aminotransferase (PSAT)	MOUSE	6
36.65	36.65	38.2	P08113	Endoplasmin precursor (Heat shock protein 90 kDa beta member 1)	MOUSE	20
3.62	3.62	17.4	Q9CYH2	Uncharacterized protein C10orf58 homolog precursor	MOUSE	2
7.3	7.3	57.4	P62855	40S ribosomal protein S26	MOUSE	5
9.88	9.9	77.6	Q9R0P5	Destrin (Actin-depolymerizing factor) (ADF)	MOUSE	5
11.36	14.83	61.2	P62259	14-3-3 protein epsilon (14-3-3E)	MOUSE	7
4.58	4.58	28.7	Q61316	Heat shock 70 kDa protein 4	MOUSE	2
4	4	14.8	O35593	26S proteasome non-ATPase regulatory subunit 14	MOUSE	2
4.72	4.72	15.6	Q99P72	Reticulon-4 (Neurite outgrowth inhibitor)	MOUSE	2
4.52	4.52	36.4	Q9DB77	Ubiquinol-cytochrome-c reductase complex core protein 2, mitochondrial precursor	MOUSE	3
29.96	29.96	54.6	Q61598	Rab GDP dissociation inhibitor beta (Rab GDI beta)	MOUSE	15
30.21	30.21	45.4	P09103	Protein disulfide-isomerase precursor	MOUSE	15
3.27	3.27	5.6	Q9CPY7	Cytosol aminopeptidase	MOUSE	2
17.43	17.43	63.9	Q6ZWN5	40S ribosomal protein S9	MOUSE	11
3.33	6	27.6	P35282	Ras-related protein Rab-21	MOUSE	3
11.76	11.76	80.8	P14131	40S ribosomal protein S16	MOUSE	6
33.52	33.52	37.8	P58252	Elongation factor 2 (EF-2)	MOUSE	16
9.26	9.26	36.3	Q9CZ13	Ubiquinol-cytochrome-c reductase complex core protein 1, mitochondrial precursor	MOUSE	4
4.03	4.03	20.5	Q61792	LIM and SH3 domain protein 1 (LASP-1)	MOUSE	3
6	6	3.9	P70670	Nascent polypeptide-associated complex subunit alpha, muscle-specific form	MOUSE	3
9.94	9.94	50.8	Q9QUI0	Transforming protein RhoA precursor	MOUSE	7
4.58	4.58	26.1	Q9QZD8	Mitochondrial dicarboxylate carrier (Solute carrier family 25 member 10)	MOUSE	2
6.96	6.96	14.7	P61979	Heterogeneous nuclear ribonucleoprotein K (dC stretch-binding protein)	MOUSE	5
4.05	4.05	18.4	Q9Z0N1	Eukaryotic translation initiation factor 2 subunit 3, X-linked (eIF-2-gamma X)	MOUSE	2
10.37	10.37	32.4	P47911	60S ribosomal protein L6	MOUSE	5
4	4	3	Q6PHZ2	Calcium/calmodulin-dependent protein kinase type II delta chain (CaM-kinase II delta chain)	MOUSE	2
6.01	6.01	37.4	P47963	60S ribosomal protein L13	MOUSE	3
11.59	11.59	39.7	O08709	Peroxiredoxin-6	MOUSE	6
11.35	11.35	30.6	P80315	T-complex protein 1 subunit delta (TCP-1-delta)	MOUSE	6
3.68	3.68	32.2	P62270	40S ribosomal protein S18	MOUSE	2
2.04	8.12	19.8	P26041	Moesin (Membrane-organizing extension spike protein)	MOUSE	4
45.43	45.43	33.9	Q68FD5	Clathrin heavy chain	MOUSE	21
4.45	4.45	19.3	Q9DB05	Alpha-soluble NSF attachment protein (SNAP-alpha)	MOUSE	2
3.92	3.92	38.6	Q8BP47	Asparaginyl-tRNA synthetase, cytoplasmic	MOUSE	2
17.2	17.2	71.1	Q9CZM2	60S ribosomal protein L15	MOUSE	9
11.38	11.38	50.5	P53994	Ras-related protein Rab-2A	MOUSE	5
4.11	4.11	15.1	Q07076	Annexin A7 (Annexin VII)	MOUSE	2
4.64	4.64	43.8	Q9R0Q7	Prostaglandin E synthase 3	MOUSE	2
15.03	15.03	27	P80318	T-complex protein 1 subunit gamma (TCP-1-gamma) (CCT-gamma)	MOUSE	7
4.41	4.41	11.7	P26039	Talin-1	MOUSE	2
7.11	7.11	32.5	O09167	60S ribosomal protein L21	MOUSE	5
5.52	5.52	43.1	P62264	40S ribosomal protein S14	MOUSE	3
6.76	6.76	22.2	P09405	Nucleolin (Protein C23)	MOUSE	3
11.69	11.69	30.4	P37040	NADPH--cytochrome P450 reductase	MOUSE	5
6	6	47.6	P62843	40S ribosomal protein S15	MOUSE	4
17.7	17.7	40.6	P53026	60S ribosomal protein L10a	MOUSE	8
8.95	8.95	16.5	Q8CGK3	Lon protease homolog, mitochondrial precursor	MOUSE	5
31.99	31.99	55.3	P16858	Glyceraldehyde-3-phosphate dehydrogenase GAPDH)	MOUSE	20
9.17	9.17	45.8	Q6ZWV3	60S ribosomal protein L10 (QM protein homolog)	MOUSE	4
4.46	4.46	21.2	Q9DBH5	Vesicular integral-membrane protein VIP36 precursor (Lectin, mannose-binding 2)	MOUSE	2
10.09	10.09	39.9	P62702	40S ribosomal protein S4, X isoform	MOUSE	5
10.79	10.79	23.3	P26231	Catenin alpha-1	MOUSE	6
3.24	3.24	24.3	P97855	Ras GTPase-activating protein-binding protein 1 (G3BP-1)	MOUSE	2
3.08	3.08	17.7	Q61390	T-complex protein 1 subunit zeta-2 (TCP-1-zeta-2)	MOUSE	2
3.22	3.22	55	P62830	60S ribosomal protein L23	MOUSE	2
1.4	1.4	11	P13439	Uridine 5'-monophosphate synthase (UMP synthase)	MOUSE	2
5.64	5.64	13.6	P28656	Nucleosome assembly protein 1-like 1 (NAP-1-related protein)	MOUSE	3
4.91	4.91	13.1	Q8CGC7	Bifunctional aminoacyl-tRNA synthetase	MOUSE	3
5.44	5.44	34.9	P51410	60S ribosomal protein L9	MOUSE	3
6.48	6.48	26.2	Q9JII6	Alcohol dehydrogenase [NADP+] (Aldehyde reductase) (Aldo-keto reductase family 1 member A1)	MOUSE	3
4.72	4.72	15	Q9JHU4	Dynein heavy chain, cytosolic (DYHC)	MOUSE	2
24.29	24.29	31.6	Q8BHN3	Neutral alpha-glucosidase AB precursor	MOUSE	11
4.44	4.44	15.7	P42932	T-complex protein 1 subunit theta (TCP-1-theta)	MOUSE	2
9.49	9.49	31.6	Q9R112	Sulfide:quinone oxidoreductase, mitochondrial precursor	MOUSE	6
11.38	11.38	32.2	P11983	T-complex protein 1 subunit alpha B (TCP-1-alpha)	MOUSE	6
4.3	4.3	24	Q9CR57	60S ribosomal protein L14	MOUSE	2
4	11.62	28.2	P62874	Guanine nucleotide-binding protein G(I)/G(S)/G(T) subunit beta 1 (Transducin beta chain 1)	MOUSE	6
22.95	22.95	36.5	Q64521	Glycerol-3-phosphate dehydrogenase, mitochondrial precursor	MOUSE	11
4.01	4.01	15.7	O08529	Calpain-2 catalytic subunit precursor	MOUSE	2
20.04	20.04	72.2	P63101	14-3-3 protein zeta/delta	MOUSE	11
3.48	3.48	20.9	Q9QYJ0	DnaJ homolog subfamily A member 2 (mDj3)	MOUSE	2
2.91	2.91	26.3	Q9R1T2	SUMO-activating enzyme subunit 1	MOUSE	2
13.09	13.09	62.5	P62717	60S ribosomal protein L18a	MOUSE	6
19.25	19.25	57.3	P52480	Pyruvate kinase isozyme M2	MOUSE	10
4.92	4.92	21.2	Q9WTM5	RuvB-like 2 (48 kDa TATA box-binding protein-interacting protein)	MOUSE	2
3.1	3.1	10.7	Q9DBP5	UMP-CMP kinase	MOUSE	2
4.16	4.17	17.2	P61255	60S ribosomal protein L26	MOUSE	2
16.12	16.12	91.4	P62962	Profilin-1 (Profilin I)	MOUSE	12
13.83	13.83	25.6	O54734	Dolichyl-diphosphooligosaccharide--protein glycosyltransferase 48 kDa subunit precursor	MOUSE	8
10.19	10.19	21.2	P35564	Calnexin precursor	MOUSE	5
11.11	11.11	61.2	P63325	40S ribosomal protein S10	MOUSE	5
12.65	12.65	52.7	Q9CPR4	60S ribosomal protein L17	MOUSE	7
7.41	7.41	61.8	P62991	Ubiquitin	MOUSE	4
8.09	8.09	20.6	Q9D8W5	26S proteasome non-ATPase regulatory subunit 12	MOUSE	4
7.8	7.8	15.5	Q91YT0	NADH dehydrogenase [ubiquinone] flavoprotein 1, mitochondrial precursor	MOUSE	5
2.37	2.37	23.9	P58771	Tropomyosin 1 alpha chain (Alpha-tropomyosin)	MOUSE	2
5.2	5.2	27.2	P23116	Eukaryotic translation initiation factor 3 subunit 10 (eIF-3 theta)	MOUSE	3
7.72	7.72	20.7	Q03145	Ephrin type-A receptor 2 precursor	MOUSE	4
6.04	6.04	22.1	Q99L45	Eukaryotic translation initiation factor 2 subunit 2	MOUSE	3
4.22	4.22	33.6	P60867	40S ribosomal protein S20	MOUSE	2
7.19	7.19	60.6	P35979	60S ribosomal protein L12	MOUSE	4
2	8.85	40.3	P24452	Macrophage capping protein (Myc basic motif homolog 1)	MOUSE	6
14.24	14.24	34.6	P80314	T-complex protein 1 subunit beta (TCP-1-beta)	MOUSE	10
6.64	6.64	24.9	Q91YR1	Twinfilin-1 (Protein A6)	MOUSE	3
7.51	7.51	31.4	O88685	26S protease regulatory subunit 6A (Proteasome 26S subunit ATPase 3)	MOUSE	3
14.01	14.01	32.3	Q99JY9	Actin-like protein 3 (Actin-related protein 3)	MOUSE	7
3.25	3.25	32.4	P61358	60S ribosomal protein L27	MOUSE	2
13.79	13.79	25.3	Q78PY7	Staphylococcal nuclease domain-containing protein 1 (p100 co-activator)	MOUSE	6
2.42	2.42	24.1	Q9JKV1	Adhesion-regulating molecule 1 precursor (110 kDa cell membrane glycoprotein) (Gp110)	MOUSE	2
6	41.3	60.7	P68369	Tubulin alpha-1A chain	MOUSE	33
6.16	6.16	38.4	P63028	Translationally-controlled tumor protein (TCTP)	MOUSE	4
2.75	2.75	32.4	Q6PFR5	Transformer-2 protein homolog (TRA-2 alpha)	MOUSE	2
4.16	4.16	14.9	Q9JJ00	Phospholipid scramblase 1 (PL scramblase 1)	MOUSE	3
5.86	5.86	32.6	Q9CXW4	60S ribosomal protein L11	MOUSE	3
3.47	3.47	13.5	Q61543	Golgi apparatus protein 1 precursor (Golgi sialoglycoprotein MG-160)	MOUSE	2
3.87	3.87	22.6	P16381	Putative ATP-dependent RNA helicase Pl10	MOUSE	2
16.31	16.31	50	P14211	Calreticulin precursor (CRP55)	MOUSE	11
7.49	7.49	39.9	P19253	60S ribosomal protein L13a	MOUSE	3
4	4	28.1	Q9DCT2	NADH dehydrogenase [ubiquinone] iron-sulfur protein 3, mitochondrial precursor	MOUSE	2
8.57	8.57	21	P14152	Malate dehydrogenase, cytoplasmic	MOUSE	4
5.29	5.29	49.8	P84099	60S ribosomal protein L19	MOUSE	3
8.03	8.03	34.3	Q61937	Nucleophosmin (NPM) (Numatrin)	MOUSE	4
35.57	35.57	55	P10126	Elongation factor 1-alpha 1 (EF-1-alpha-1)	MOUSE	25
6.06	6.06	8	Q64737	Trifunctional purine biosynthetic protein adenosine-3	MOUSE	3
6.51	6.51	29.6	P70168	Importin beta-1 subunit	MOUSE	3
14.25	14.25	60.1	P62242	40S ribosomal protein S8	MOUSE	12
47.1	47.1	64.6	P63017	Heat shock cognate 71 kDa protein	MOUSE	31
4	4	32.5	P60766	Cell division control protein 42 homolog (G25K GTP-binding protein)	MOUSE	3
6.19	6.19	40.5	Q6ZWU9	40S ribosomal protein S27	MOUSE	4
27.28	27.28	54.4	P60843	Eukaryotic initiation factor 4A-I (eIF-4A-I)	MOUSE	18
2	2	8.5	Q9CPQ3	Mitochondrial import receptor subunit TOM22 homolog (Translocase of outer membrane 22 kDa subunit homolog)	MOUSE	2
2	4.06	37.7	P55258	Ras-related protein Rab-8A (Oncogene c-mel)	MOUSE	2
4.06	4.06	31.6	P67778	Prohibitin	MOUSE	2
6	6	19.9	O08756	3-hydroxyacyl-CoA dehydrogenase type-2	MOUSE	3
2.81	2.81	29.4	Q9JIK9	Mitochondrial 28S ribosomal protein S34 (S34mt)	MOUSE	2
3.94	3.94	27.6	P20108	Thioredoxin-dependent peroxide reductase, mitochondrial precursor	MOUSE	2
8.9	8.9	28.9	P61161	Actin-like protein 2	MOUSE	5
18.03	18.03	34.4	P46471	26S protease regulatory subunit 7 (Proteasome 26S subunit ATPase 2)	MOUSE	10
4.34	4.34	14.8	Q7TMK9	Heterogeneous nuclear ribonucleoprotein Q (hnRNP Q)	MOUSE	2
14.84	14.84	54.7	P63330	Serine/threonine-protein phosphatase 2A catalytic subunit alpha isoform	MOUSE	9
25.33	25.33	49.6	P27773	Protein disulfide-isomerase A3 precursor	MOUSE	15
4.99	4.99	24.7	Q8R010	Multisynthetase complex auxiliary component p38	MOUSE	3
46	46	72.8	P99024	Tubulin beta chain (Tubulin beta-5 chain)	MOUSE	37
8.03	8.03	29.3	Q62465	Synaptic vesicle membrane protein VAT-1 homolog	MOUSE	4
8.06	8.06	46	P14115	60S ribosomal protein L27a	MOUSE	4
2	2	7.5	Q9CX86	Heterogeneous nuclear ribonucleoprotein A0 (hnRNP A0)	MOUSE	2
6.85	6.85	69	P62281	40S ribosomal protein S11	MOUSE	3
4.11	4.11	27.7	Q8JZQ9	Eukaryotic translation initiation factor 3 subunit 9 (eIF-3 eta)	MOUSE	2
9.44	9.44	43.3	P25444	40S ribosomal protein S2	MOUSE	5
4.86	4.86	17.1	P27659	60S ribosomal protein L3 (J1 protein)	MOUSE	3
8.48	8.48	34	P47962	60S ribosomal protein L5	MOUSE	5
3.9	3.9	15.8	Q8VCM8	Nicalin precursor	MOUSE	3
3.06	3.06	15.1	O35658	Complement component 1 Q subcomponent-binding protein, mitochondrial precursor (Glycoprotein gC1qBP)	MOUSE	2
21.39	21.39	56.2	P08249	Malate dehydrogenase, mitochondrial precursor	MOUSE	13
6.67	6.67	21.9	P17710	Hexokinase-1	MOUSE	3
5.09	5.09	30	P61087	Ubiquitin-conjugating enzyme E2-25 kDa	MOUSE	3
10.71	10.71	48.2	P62827	GTP-binding nuclear protein Ran (GTPase Ran)	MOUSE	5
11.12	11.12	44.1	P62960	Nuclease sensitive element-binding protein 1 (Y-box-binding protein 1)	MOUSE	7
8.06	8.06	53	P62889	60S ribosomal protein L30	MOUSE	4
2.14	2.14	5.5	Q8BG32	26S proteasome non-ATPase regulatory subunit 11	MOUSE	2
10.59	10.59	28.3	Q8VDW0	ATP-dependent RNA helicase DDX39	MOUSE	5
20.57	20.57	21.6	Q69ZN7	Myoferlin (Fer-1-like protein 3)	MOUSE	11
14.58	14.58	32.1	P63038	60 kDa heat shock protein, mitochondrial precursor (Hsp60)	MOUSE	8
21.72	21.72	62.2	O35639	Annexin A3 (Annexin III)	MOUSE	10
12.38	12.38	18.1	Q8K2B3	Succinate dehydrogenase [ubiquinone] flavoprotein subunit, mitochondrial precursor	MOUSE	6
5.94	5.94	46.8	O35129	Prohibitin-2 (B-cell receptor-associated protein BAP37)	MOUSE	2
14.74	14.74	35.9	P05213	Tubulin alpha-2 chain (Alpha-tubulin 2)	MOUSE	7
10.01	10.01	33.3	P17918	Proliferating cell nuclear antigen (PCNA)	MOUSE	6
16.39	16.39	33.8	Q9CZU6	Citrate synthase, mitochondrial precursor	MOUSE	9
6.02	6.02	27.2	Q62348	Translin	MOUSE	3
7.92	7.92	21.3	P51855	Glutathione synthetase(GSH synthetase)	MOUSE	5
4.41	4.41	17.2	Q9D2G2	Dihydrolipoyllysine-residue succinyltransferase component of 2-oxoglutarate dehydrogenase complex, mitochondrial precursor	MOUSE	2
9.75	10.77	33.7	P62821	Ras-related protein Rab-1A	MOUSE	5
9.14	9.14	37.4	P57776	Elongation factor 1-delta (EF-1-delta)	MOUSE	5
4	4	40	P62983	40S ribosomal protein S27a	MOUSE	2
3.03	3.03	12.7	Q9Z0S1	3'(2'),5'-bisphosphate nucleotidase 1	MOUSE	2
8.94	8.94	22.7	Q9DCH4	Eukaryotic translation initiation factor 3 subunit 5 (eIF-3 epsilon)	MOUSE	6
6.69	6.69	21	O08749	Dihydrolipoyl dehydrogenase, mitochondrial precursor	MOUSE	3
4.94	4.94	33.6	P62267	40S ribosomal protein S23	MOUSE	3
4	4	29.6	P11440	Cell division control protein 2 homolog	MOUSE	2
5.72	5.72	24.1	Q3THS6	S-adenosylmethionine synthetase isoform type-2	MOUSE	4
47.44	47.44	71.4	P05214	Tubulin alpha-3 chain (Alpha-tubulin 3)	MOUSE	39
12.01	12.01	30.9	Q921H8	3-ketoacyl-CoA thiolase A, peroxisomal precursor	MOUSE	7
7.27	7.28	42.2	P63001	Ras-related C3 botulinum toxin substrate 1 precursor (p21-Rac1)	MOUSE	4
12.89	12.89	35.6	P97351	40S ribosomal protein S3a	MOUSE	8
30.22	30.22	77.6	P68040	Guanine nucleotide-binding protein subunit beta 2-like 1	MOUSE	18
24.86	24.86	73.2	P17742	Peptidyl-prolyl cis-trans isomerase A	MOUSE	15
3.61	3.61	13	Q64727	Vinculin (Metavinculin)	MOUSE	2
11.17	11.17	63.8	P62908	40S ribosomal protein S3	MOUSE	6
2.93	2.93	37.9	Q9D2M8	Ubiquitin-conjugating enzyme E2 variant 2	MOUSE	2
2.02	9.18	53.3	Q9CQV8	14-3-3 protein beta/alpha	MOUSE	5
19.1	19.1	30.6	Q99K87	Serine hydroxymethyltransferase	MOUSE	10
10.03	10.03	21.6	Q99L47	Hsc70-interacting protein (Hip)	MOUSE	6
2.57	2.57	25.9	P47753	F-actin capping protein subunit alpha-1	MOUSE	2
3.15	3.15	23.6	Q9D1P0	39S ribosomal protein L13, mitochondrial (L13mt)	MOUSE	2
16.91	16.91	29.9	Q9CQN1	Heat shock protein 75 kDa, mitochondrial precursor (HSP 75)	MOUSE	9
4.17	4.17	24	Q80UU9	Membrane-associated progesterone receptor component 2	MOUSE	2
8.08	8.08	30.3	Q91YQ5	Dolichyl-diphosphooligosaccharide--protein glycosyltransferase 67 kDa subunit precursor	MOUSE	5
4.13	4.13	14	Q8K411	Presequence protease, mitochondrial precursor	MOUSE	2
28.86	28.86	59.7	Q9D8N0	Elongation factor 1-gamma (EF-1-gamma)	MOUSE	20
17.75	17.75	43.6	P51881	ADP/ATP translocase 2 (Adenine nucleotide translocator 2)	MOUSE	11
4	4	37.8	P50543	Protein S100-A11 (S100 calcium-binding protein A11) (Calgizzarin)	MOUSE	2
4.09	4.09	30.8	Q62093	Splicing factor, arginine/serine-rich 2	MOUSE	2
8.02	8.02	29.4	Q3TDN2	UBX domain-containing protein 8	MOUSE	4
8.33	8.33	25.3	Q9JIF0	Protein arginine N-methyltransferase 1	MOUSE	5
3.44	3.44	11.4	Q9EST5	Acidic leucine-rich nuclear phosphoprotein 32 family member B	MOUSE	2
8.62	8.62	17.5	Q99JI4	26S proteasome non-ATPase regulatory subunit 6	MOUSE	4
6	6	12.1	Q5FWK3	Rho GTPase-activating protein 1	MOUSE	4
2.3	2.3	28.2	O55142	60S ribosomal protein L35a	MOUSE	2
5.3	7.36	46.5	Q91V41	Ras-related protein Rab-14	MOUSE	4
3.02	3.02	11.4	Q8BWY3	Eukaryotic peptide chain release factor subunit 1 (eRF1)	MOUSE	2
6.74	6.74	15.2	P08003	Protein disulfide-isomerase A4 precursor	MOUSE	4
3.2	3.2	15.8	Q61656	Probable ATP-dependent RNA helicase DDX5	MOUSE	2
4.26	4.26	12.4	P17225	Polypyrimidine tract-binding protein 1 (PTB)	MOUSE	3
3.94	43.78	66.5	Q9D6F9	Tubulin beta-4 chain	MOUSE	32
5.07	5.07	8.2	Q9Z2W0	Aspartyl aminopeptidase	MOUSE	3
6	6	33.1	O55135	Eukaryotic translation initiation factor 6 (eIF-6)	MOUSE	3
4.75	4.75	48.2	P62274	40S ribosomal protein S29	MOUSE	2
27.74	27.74	50.3	Q03265	ATP synthase subunit alpha, mitochondrial precursor	MOUSE	16
16.15	16.15	48.5	P14206	40S ribosomal protein SA (37 kDa laminin receptor)	MOUSE	10
2.76	2.76	30.3	P62196	26S protease regulatory subunit 8	MOUSE	2
10.66	10.66	36.1	P54775	26S protease regulatory subunit 6B	MOUSE	6
2	2	14.4	P62082	40S ribosomal protein S7	MOUSE	2
10	10	47.7	P63323	40S ribosomal protein S12	MOUSE	6
4.87	4.87	36.5	P47757	F-actin capping protein subunit beta (CapZ beta)	MOUSE	3
4.26	4.85	24.1	P35278	Ras-related protein Rab-5C	MOUSE	2
4.02	4.02	25.4	P19783	Cytochrome c oxidase subunit 4 isoform 1, mitochondrial precursor	MOUSE	2
4.47	4.47	35.1	Q9CQA3	Succinate dehydrogenase [ubiquinone] iron-sulfur protein, mitochondrial precursor	MOUSE	2
8.6	8.6	41.7	Q91VI7	Ribonuclease inhibitor (Ribonuclease/angiogenin inhibitor 1)	MOUSE	5
6.03	6.03	12.5	Q571F8	Glutaminase liver isoform, mitochondrial	MOUSE	3
10.46	10.46	66.3	P18760	Cofilin-1 (Cofilin, non-muscle isoform)	MOUSE	5
3.16	3.16	15.3	Q9CZW5	Mitochondrial precursor proteins import receptor (Translocase of outer membrane TOM70)	MOUSE	2
5.52	5.52	21.1	Q9DBZ5	Eukaryotic translation initiation factor 3 subunit 12	MOUSE	3
2	17.02	33.8	P26043	Radixin	MOUSE	9
5.4	5.4	30.7	P67871	Casein kinase II subunit beta (CK II beta)	MOUSE	3
7.68	7.68	32.6	Q99020	Heterogeneous nuclear ribonucleoprotein A/B (hnRNP A/B)	MOUSE	4
14.86	14.86	31	Q8BFR5	Elongation factor Tu, mitochondrial precursor	MOUSE	7
7.56	7.56	47.8	P56395	Cytochrome b5	MOUSE	4
16.02	16.02	58.4	P05202	Aspartate aminotransferase, mitochondrial precursor	MOUSE	8
4.83	4.83	8.7	P97310	DNA replication licensing factor MCM2 (Minichromosome maintenance protein 2 homolog)	MOUSE	2
4	4	23.9	Q8VBV7	COP9 signalosome complex subunit 8	MOUSE	2
4.49	4.49	32	Q9QZD9	Eukaryotic translation initiation factor 3 subunit 2 (eIF-3 beta)	MOUSE	2
13.51	13.51	19	Q62351	Transferrin receptor protein 1 (TfR1)	MOUSE	8
3.74	3.74	8	Q9DB25	Dolichyl-phosphate beta-glucosyltransferase	MOUSE	2
16.53	16.53	56.6	Q9WVA4	Transgelin-2	MOUSE	10
23.79	25.15	19.9	Q8BTM8	Filamin-A (Alpha-filamin)	MOUSE	12
2.9	2.9	33.3	P53996	Cellular nucleic acid-binding protein (CNBP)	MOUSE	2
4.03	4.03	24.7	O35855	Branched-chain-amino-acid aminotransferase, mitochondrial precursor	MOUSE	2
2.17	2.17	6.8	Q93092	Transaldolase	MOUSE	2
3.51	3.51	11	Q9R0Q3	Transmembrane emp24 domain-containing protein 2 precursor (Membrane protein p24A)	MOUSE	2
2.6	2.6	17.8	O35887	Calumenin precursor (Crocalbin)	MOUSE	2
6.92	6.92	23.8	Q9D6R2	Isocitrate dehydrogenase [NAD] subunit alpha, mitochondrial precursor	MOUSE	5
4.18	4.18	58.8	P08207	Protein S100-A10 (S100 calcium-binding protein A10) (Calpactin-1 light chain)	MOUSE	2
2.63	2.63	24.7	O70492	Sorting nexin-3	MOUSE	2
18.51	18.51	32.5	Q01853	Transitional endoplasmic reticulum ATPase (TER ATPase)	MOUSE	8
2.89	2.89	19.7	P24369	Peptidyl-prolyl cis-trans isomerase B precursor	MOUSE	2
11.83	11.83	49.5	P46638	Ras-related protein Rab-11B	MOUSE	6
10.18	10.18	32.8	Q8VEM8	Phosphate carrier protein, mitochondrial precursor (PTP)	MOUSE	6
4	4	16.5	O70435	Proteasome subunit alpha type 3	MOUSE	2
9.02	9.02	68	P84078	ADP-ribosylation factor 1	MOUSE	4
15.47	15.47	21.4	Q60597	2-oxoglutarate dehydrogenase E1 component, mitochondrial precursor	MOUSE	9
4.79	4.79	23.6	Q99KJ8	Dynactin subunit 2 (Dynactin complex 50 kDa subunit)	MOUSE	3
40.74	40.74	62.8	P07356	Annexin A2 (Annexin II)	MOUSE	29
18.27	18.27	30.6	P47738	Aldehyde dehydrogenase, mitochondrial precursor	MOUSE	9
34.08	34.08	56	P38647	Stress-70 protein, mitochondrial precursor (75 kDa glucose-regulated protein) (GRP 75)	MOUSE	20
5.85	5.85	18.8	Q7TPV4	Myb-binding protein 1A (Myb-binding protein of 160 kDa)	MOUSE	3
4.65	4.65	39.3	P61082	NEDD8-conjugating enzyme Ubc12	MOUSE	3
5.82	7.33	27.9	Q60931	Voltage-dependent anion-selective channel protein 3 (VDAC-3)	MOUSE	4
5.83	5.83	36.6	Q61881	DNA replication licensing factor MCM7	MOUSE	3
8.69	8.69	30.7	Q9Z2U1	Proteasome subunit alpha type 5	MOUSE	4
8.79	8.79	40.7	Q9R1P4	Proteasome subunit alpha type 1	MOUSE	5
7.05	7.05	39.8	P97352	Protein S100-A13	MOUSE	5
4.6	4.6	23.5	P62071	Ras-related protein R-Ras2	MOUSE	2
39.31	39.31	32.6	Q8VDD5	Myosin-9 (Myosin heavy chain, nonmuscle IIa) (NMMHC-IIA)	MOUSE	21
10	10	25.8	O09131	Glutathione transferase omega-1	MOUSE	5
4	4	10	Q8VEK3	Heterogeneous nuclear ribonucleoprotein U (hnRNP U)	MOUSE	2
4.01	4.01	71.8	P62806	Histone H4	MOUSE	3
8.88	8.88	27.3	Q60973	Histone-binding protein RBBP7 (Retinoblastoma-binding protein 7)	MOUSE	5
5.25	5.25	25.3	P61164	Alpha-centractin	MOUSE	4
4.28	4.28	22.1	Q9D1M0	SEC13-related protein (SEC13-like protein 1)	MOUSE	2
3.21	3.21	12.2	Q62186	Translocon-associated protein subunit delta precursor (TRAP-delta)	MOUSE	2
14.08	14.08	61.8	Q60932	Voltage-dependent anion-selective channel protein 1 (VDAC-1)	MOUSE	7
4.24	4.24	37.1	P21278	Guanine nucleotide-binding protein alpha-11 subunit	MOUSE	2
3.42	3.42	22.7	Q9DCS9	NADH dehydrogenase [ubiquinone] 1 beta subcomplex subunit 10	MOUSE	2
6.53	6.53	37.9	P35293	Ras-related protein Rab-18	MOUSE	3
38.2	38.2	54.6	P56480	ATP synthase subunit beta, mitochondrial precursor	MOUSE	22
4	4	31.2	Q9R1P1	Proteasome subunit beta type 3	MOUSE	3
22.44	22.44	64.3	P48036	Annexin A5 (Annexin V)	MOUSE	16
3.71	3.71	22.9	Q99KF1	Transmembrane emp24 domain-containing protein 9 precursor (Glycoprotein 25L2)	MOUSE	2
12.17	12.17	47.8	P51150	Ras-related protein Rab-7	MOUSE	6
6.49	6.49	66.3	Q9CQR2	40S ribosomal protein S21	MOUSE	4
5.77	5.77	31.1	Q9DCX2	ATP synthase D chain, mitochondrial	MOUSE	3
10.18	12.23	28.3	P70333	Heterogeneous nuclear ribonucleoprotein H' (hnRNP H')	MOUSE	6
4	4	26.7	O35381	Acidic leucine-rich nuclear phosphoprotein 32 family member A	MOUSE	2
2.6	2.6	19.7	Q91WD5	NADH dehydrogenase [ubiquinone] iron-sulfur protein 2, mitochondrial precursor	MOUSE	2
14.71	14.71	38.9	P08752	Guanine nucleotide-binding protein G(i), alpha-2 subunit (Adenylate cyclase-inhibiting G alpha protein)	MOUSE	8
2.05	7.88	40.9	P61982	14-3-3 protein gamma	MOUSE	5
23.74	23.74	29.2	Q99KI0	Aconitate hydratase, mitochondrial precursor	MOUSE	14
8	8	34.8	Q9R1P3	Proteasome subunit beta type 2	MOUSE	6
13.35	13.35	39.2	O55234	Proteasome subunit beta type 5	MOUSE	7
4.84	4.84	44	P00493	Hypoxanthine-guanine phosphoribosyltransferase	MOUSE	2
3.44	3.44	28.6	Q9Z2U0	Proteasome subunit alpha type 7	MOUSE	3
2.72	2.72	31.5	Q8CDN6	Thioredoxin-like protein 1	MOUSE	2
4.26	4.26	33.7	P99026	Proteasome subunit beta type 4 precursor	MOUSE	2
10.76	10.76	51.7	Q9CZX8	40S ribosomal protein S19	MOUSE	6
3.21	3.21	11.4	Q9R0X4	Acyl-coenzyme A thioesterase 9, mitochondrial precursor	MOUSE	2
7.02	7.02	23	Q91VD9	NADH-ubiquinone oxidoreductase 75 kDa subunit, mitochondrial precursor	MOUSE	4
23.22	23.22	46.5	Q9Z2X1	Heterogeneous nuclear ribonucleoprotein F (hnRNP F)	MOUSE	13
13.84	13.84	40.9	P62880	Guanine nucleotide-binding protein G(I)/G(S)/G(T) subunit beta 2 (Transducin beta chain 2)	MOUSE	8
8.43	8.43	35.6	Q60930	Voltage-dependent anion-selective channel protein 2 (VDAC-2)	MOUSE	7
8.02	8.02	33.3	P49722	Proteasome subunit alpha type 2	MOUSE	4
3.9	3.9	22.5	Q9Z1Z2	Serine-threonine kinase receptor-associated protein	MOUSE	2
15.14	15.14	42.2	P62141	Serine/threonine-protein phosphatase PP1-beta catalytic subunit	MOUSE	10
4.3	14.58	48	P48962	ADP/ATP translocase 1 (Adenine nucleotide translocator 1)	MOUSE	12
26.33	26.33	74.1	P63260	Actin, cytoplasmic 2 (Gamma-actin)	MOUSE	24
7.16	7.16	20.7	Q9DC69	NADH dehydrogenase [ubiquinone] 1 alpha subcomplex subunit 9, mitochondrial precursor	MOUSE	4
6.38	6.38	11.3	Q61753	D-3-phosphoglycerate dehydrogenase	MOUSE	4
15.29	15.29	39.2	P29758	Ornithine aminotransferase, mitochondrial precursor	MOUSE	9
13.91	13.91	48.4	Q9QUM9	Proteasome subunit alpha type 6	MOUSE	7
4.2	4.2	20.9	O08547	Vesicle-trafficking protein SEC22b (SEC22 vesicle-trafficking protein homolog B)	MOUSE	2
13.24	13.24	30.6	P32067	Lupus La protein homolog (La ribonucleoprotein)	MOUSE	6
2.98	2.98	37.1	P63168	Dynein light chain 1, cytoplasmic	MOUSE	2
3.33	3.33	9.9	O35566	CD151 antigen (Platelet-endothelial tetraspan antigen 3)	MOUSE	2
12.88	12.88	51.7	O09061	Proteasome subunit beta type 1 precursor	MOUSE	7
10.81	10.81	26.3	Q8BH59	Calcium-binding mitochondrial carrier protein Aralar1 (Mitochondrial aspartate glutamate carrier 1)	MOUSE	6
6.75	6.75	24.7	P62334	26S protease regulatory subunit S10B (Proteasome 26S subunit ATPase 6)	MOUSE	3
3.25	3.25	21.9	Q9WUM5	Succinyl-CoA ligase [GDP-forming] subunit alpha, mitochondrial precursor	MOUSE	2
5.58	5.58	62.9	Q60605	Myosin light polypeptide 6	MOUSE	3
1.6	1.6	35.3	O89086	Putative RNA-binding protein 3 (RNA-binding motif protein 3)	MOUSE	2
9.05	9.05	33.6	P35486	Pyruvate dehydrogenase E1 component alpha subunit, somatic form, mitochondrial precursor	MOUSE	5
2	14.21	46.1	P62137	Serine/threonine-protein phosphatase PP1-alpha catalytic subunit	MOUSE	9
4.01	4.01	38.7	Q9R1P0	Proteasome subunit alpha type 4	MOUSE	2
12.74	12.74	35.6	Q9DCN2	NADH-cytochrome b5 reductase (B5R)	MOUSE	9
3.79	3.79	69.5	P70296	Phosphatidylethanolamine-binding protein 1 (PEBP-1)	MOUSE	2
5.7	5.7	29.7	Q9QVP4	Myosin regulatory light chain 2-A	MOUSE	3
4.98	4.98	11.6	Q9JII5	DAZ-associated protein 1 (Deleted in azoospermia-associated protein 1) -	MOUSE	3
6.03	6.03	30.8	O55022	Membrane-associated progesterone receptor component 1	MOUSE	3
6.49	6.5	35.4	Q61171	Peroxiredoxin-2	MOUSE	4
7.23	12	30.3	Q8BG05	Heterogeneous nuclear ribonucleoprotein A3 (hnRNP A3)	MOUSE	6
13.73	13.73	28.8	P51174	Long-chain specific acyl-CoA dehydrogenase, mitochondrial precursor	MOUSE	7
37.77	37.77	50.6	P11679	Keratin, type II cytoskeletal 8 (Cytokeratin-8)	MOUSE	21
31.32	31.32	24.1	Q80X90	Filamin-B (FLN-B)	MOUSE	17
10.44	10.44	33.6	P24270	Catalase	MOUSE	6
3.39	3.39	13.4	Q8CFX1	GDH/6PGL endoplasmic bifunctional protein precursor	MOUSE	2
27.83	27.83	42.8	P57780	Alpha-actinin-4 (Non-muscle alpha-actinin 4)	MOUSE	14
3.63	3.63	17.9	P84091	AP-2 complex subunit mu-1 (Adaptin mu-1)	MOUSE	2
8.81	8.81	16.2	Q64133	Amine oxidase [flavin-containing] A	MOUSE	5
5.46	5.46	25.2	Q9Z2I8	Succinyl-CoA ligase [GDP-forming] beta-chain, mitochondrial precursor	MOUSE	3
8	8	27	Q9D051	Pyruvate dehydrogenase E1 component subunit beta, mitochondrial precursor	MOUSE	4
4.07	4.07	13	P70404	Isocitrate dehydrogenase [NAD] subunit gamma, mitochondrial precursor	MOUSE	2
2.82	2.82	17.2	Q02819	Nucleobindin-1 precursor (CALNUC)	MOUSE	2
4	4	16.3	Q9Z204	Heterogeneous nuclear ribonucleoproteins C1/C2 (hnRNP C1 / hnRNP C2)	MOUSE	3
7.28	7.28	48.6	P23198	Chromobox protein homolog 3	MOUSE	5
5.28	5.28	17.4	Q91VA7	Isocitrate dehydrogenase [NAD] subunit beta, mitochondrial precursor	MOUSE	4
4	4	21.2	P45376	Aldose reductase (AR)	MOUSE	2
5.61	5.61	33.7	Q07417	Short-chain specific acyl-CoA dehydrogenase, mitochondrial precursor	MOUSE	3
5.89	5.89	34.2	P84104	Splicing factor, arginine/serine-rich 3	MOUSE	4
4.03	4.03	31.2	Q99LC5	Electron transfer flavoprotein subunit alpha, mitochondrial precursor (Alpha-ETF)	MOUSE	2
1.55	1.55	15.6	Q9D0T1	NHP2-like protein 1	MOUSE	2
4	4	14.3	Q8BMK4	Cytoskeleton-associated protein 4 (63 kDa membrane protein) (p63)	MOUSE	2
3.58	3.58	8.3	O70133	ATP-dependent RNA helicase A	MOUSE	2
9.08	9.08	43.1	Q9DCW4	Electron transfer flavoprotein subunit beta (Beta-ETF)	MOUSE	4
3.6	24.7	52.8	Q7TPR4	Alpha-actinin-1 (Non-muscle alpha-actinin-1)	MOUSE	14
7.66	7.66	31	Q64105	Sepiapterin reductase	MOUSE	4
10.47	10.47	18.1	Q8VDN2	Sodium/potassium-transporting ATPase alpha-1 chain precursor	MOUSE	6
2	8.46	28.7	Q9Z1N5	Spliceosome RNA helicase BAT1	MOUSE	4
4	4	55.5	P07091	Protein S100-A4 (S100 calcium-binding protein A4) (Metastasin)	MOUSE	2
5.8	5.8	25.2	Q8BWT1	3-ketoacyl-CoA thiolase, mitochondrial	MOUSE	3
4	4.82	12	P20152	Vimentin	MOUSE	3
19.2	19.2	53.4	P49312	Heterogeneous nuclear ribonucleoprotein A1 (hnRNP core protein A1) (HDP)	MOUSE	11
2.93	2.93	16.5	Q6ZQI3	Protein KIAA0152 precursor	MOUSE	2
4.03	7.86	29.2	P13745	Glutathione S-transferase A1	MOUSE	6
7.6	7.6	33.5	Q99JY0	Trifunctional enzyme subunit beta, mitochondrial precursor (TP-beta)	MOUSE	4
13.79	13.79	42.8	O35640	Annexin A8 (Annexin VIII)	MOUSE	7
21.69	21.69	50.1	P05784	Keratin, type I cytoskeletal 18 (Cytokeratin-18)	MOUSE	13
4.02	4.02	8.5	Q71FD7	Filamin-binding LIM protein 1 (FBLP-1) (CSX-associated LIM)	MOUSE	2
8	8	26.8	P10605	Cathepsin B precursor (Cathepsin B1)	MOUSE	4
4.11	4.11	11.5	Q921G7	Electron transfer flavoprotein-ubiquinone oxidoreductase, mitochondrial precursor	MOUSE	2
4	4	14.4	Q8R5J9	PRA1 family protein 3 (ADP-ribosylation-like factor 6-interacting protein 5)	MOUSE	2
6	6	8.4	Q9WUM4	Coronin-1C (Coronin-3)	MOUSE	3
2.08	2.08	7.9	Q8BMS1	Trifunctional enzyme subunit alpha, mitochondrial precursor (TP-alpha)	MOUSE	2
8.06	8.06	20.1	Q91W90	Thioredoxin domain-containing protein 5 precursor	MOUSE	4
29.66	29.66	35.7	P26443	Glutamate dehydrogenase 1, mitochondrial precursor	MOUSE	16
4.24	4.24	45.2	Q6IRU2	Tropomyosin alpha-4 chain (Tropomyosin-4)	MOUSE	3
2.88	2.88	8.6	Q61207	Sulfated glycoprotein 1 precursor (SGP-1) (Prosaposin)	MOUSE	2
3.47	3.47	13.1	P45952	Medium-chain specific acyl-CoA dehydrogenase, mitochondrial precursor	MOUSE	2
8.97	10.07	38.8	O88569	Heterogeneous nuclear ribonucleoproteins A2/B1 (hnRNP A2 / hnRNP B1)	MOUSE	5
9.88	9.88	20.1	P22437	Prostaglandin G/H synthase 1 precursor	MOUSE	6
5.11	5.11	15.2	P55264	Adenosine kinase (AK)	MOUSE	4
4.34	4.34	16.9	P36552	Coproporphyrinogen III oxidase, mitochondrial precursor (COX)	MOUSE	3
12.83	12.83	26.6	Q9D379	Epoxide hydrolase 1	MOUSE	7
8.25	8.88	9	Q8VHX6	Filamin-C (FLN-C)	MOUSE	4

## Sheet: SILAC 1
Unused	Total	% Cov	Accession #	Name	Species	Peptides(95%)	DH:RLSC ratio	DH:RLSC fold change
12.83	12.83	26.6	Q9D379	Epoxide hydrolase 1	MOUSE	7	0.3	-3.4
9.88	9.88	20.1	P22437	Prostaglandin G/H synthase 1 precursor	MOUSE	6	0.4	-2.4
3.47	3.47	13.1	P45952	Medium-chain specific acyl-CoA dehydrogenase, mitochondrial precursor	MOUSE	2	0.5	-2.2
4.24	4.24	45.2	Q6IRU2	Tropomyosin alpha-4 chain (Tropomyosin-4)	MOUSE	3	0.5	-2.2
29.66	29.66	35.7	P26443	Glutamate dehydrogenase 1, mitochondrial precursor	MOUSE	16	0.5	-2.1
2.08	2.08	7.9	Q8BMS1	Trifunctional enzyme subunit alpha, mitochondrial precursor (TP-alpha)	MOUSE	2	0.5	-2.1
6	6	8.4	Q9WUM4	Coronin-1C (Coronin-3)	MOUSE	3	0.5	-2
4	4	14.4	Q8R5J9	PRA1 family protein 3 (ADP-ribosylation-like factor 6-interacting protein 5)	MOUSE	2	0.5	-2
4.11	4.11	11.5	Q921G7	Electron transfer flavoprotein-ubiquinone oxidoreductase, mitochondrial precursor	MOUSE	2	0.5	-1.9
4.02	4.02	8.5	Q71FD7	Filamin-binding LIM protein 1 (FBLP-1) (CSX-associated LIM)	MOUSE	2	0.5	-1.9
6.67	6.67	46	P47963	60S ribosomal protein L13	MOUSE	3	0.5	-1.9
7.6	7.6	33.5	Q99JY0	Trifunctional enzyme subunit beta, mitochondrial precursor (TP-beta)	MOUSE	4	0.5	-1.9
2.93	2.93	16.5	Q6ZQI3	Protein KIAA0152 precursor (Malectin)	MOUSE	2	0.5	-1.8
4	4.82	12	P20152	Vimentin	MOUSE	3	0.5	-1.8
5.8	5.8	25.2	Q8BWT1	3-ketoacyl-CoA thiolase, mitochondrial	MOUSE	3	0.5	-1.8
10.47	10.47	18.1	Q8VDN2	Sodium/potassium-transporting ATPase alpha-1 chain precursor	MOUSE	6	0.6	-1.7
3.6	24.7	52.8	Q7TPR4	Alpha-actinin-1 (Non-muscle alpha-actinin-1)	MOUSE	14	0.6	-1.7
9.08	9.08	43.1	Q9DCW4	Electron transfer flavoprotein subunit beta (Beta-ETF)	MOUSE	4	0.6	-1.7
3.58	3.58	8.3	O70133	ATP-dependent RNA helicase A	MOUSE	2	0.6	-1.6
4	4	14.3	Q8BMK4	Cytoskeleton-associated protein 4 (63 kDa membrane protein) (p63)	MOUSE	2	0.6	-1.6
4.03	4.03	31.2	Q99LC5	Electron transfer flavoprotein subunit alpha, mitochondrial precursor (Alpha-ETF)	MOUSE	2	0.6	-1.6
5.61	5.61	33.7	Q07417	Short-chain specific acyl-CoA dehydrogenase, mitochondrial precursor	MOUSE	3	0.6	-1.6
5.28	5.28	17.4	Q91VA7	Isocitrate dehydrogenase [NAD] subunit beta, mitochondrial precursor	MOUSE	4	0.6	-1.6
4	4	16.3	Q9Z204	Heterogeneous nuclear ribonucleoproteins C1/C2 (hnRNP C1 / hnRNP C2)	MOUSE	3	0.6	-1.6
2.82	2.82	17.2	Q02819	Nucleobindin-1 precursor (CALNUC)	MOUSE	2	0.7	-1.5
4.07	4.07	13	P70404	Isocitrate dehydrogenase [NAD] subunit gamma, mitochondrial precursor	MOUSE	2	0.7	-1.5
8	8	27	Q9D051	Pyruvate dehydrogenase E1 component subunit beta, mitochondrial precursor	MOUSE	4	0.7	-1.5
5.46	5.46	25.2	Q9Z2I8	Succinyl-CoA ligase [GDP-forming] beta-chain, mitochondrial precursor	MOUSE	3	0.7	-1.5
8.81	8.81	16.2	Q64133	Amine oxidase [flavin-containing] A	MOUSE	5	0.7	-1.5
3.39	3.39	13.4	Q8CFX1	GDH/6PGL endoplasmic bifunctional protein precursor	MOUSE	2	0.7	-1.5
5.28	5.28	12.1	Q02257	Junction plakoglobin (Desmoplakin-3)	MOUSE	3	1.5	1.5
4.02	4.02	18.6	P16110	Galectin-3 (Galactose-specific lectin 3)	MOUSE	2	1.5	1.5
5.23	5.23	14.4	Q9QZE5	Coatomer subunit gamma (Gamma-coat protein)	MOUSE	2	1.5	1.5
10.55	10.55	26.5	P26040	Ezrin (p81)	MOUSE	5	1.5	1.5
5.78	5.78	16.7	Q9JIF7	Coatomer subunit beta (Beta-coat protein)	MOUSE	4	1.5	1.5
12.44	12.44	74.8	P16045	Galectin-1	MOUSE	8	1.5	1.5
15	15	94.6	Q9CQW5	Galectin-2	MOUSE	10	1.5	1.5
11.36	11.36	31.3	P30999	Catenin delta-1 (p120 catenin)	MOUSE	6	1.5	1.5
6	6	19.6	P14206	40S ribosomal protein SA (p40) (34/67 kDa laminin receptor)	MOUSE	3	1.5	1.5
8.5	8.5	25.1	P29341	Polyadenylate-binding protein 1	MOUSE	4	1.6	1.6
12.19	12.19	15.4	Q9R100	Cadherin-17 precursor (Liver-intestine-cadherin)	MOUSE	6	1.6	1.6
4.23	4.23	33.3	Q00724	Plasma retinol-binding protein precursor (PRBP)	MOUSE	2	1.7	1.7
3.85	3.85	23.3	Q9CZE3	Ras-related protein Rab-32	MOUSE	2	1.8	1.8
11.87	11.87	38.8	Q99JG3	Annexin A13 (Annexin XIII)	MOUSE	6	1.9	1.9
5.37	5.37	35.3	P17182	Alpha-enolase	MOUSE	3	1.9	1.9
13.24	13.24	16.5	Q62470	Integrin alpha-3 precursor (Galactoprotein B3)	MOUSE	6	1.9	1.9
5.11	5.11	26.9	Q99LR1	Abhydrolase domain-containing protein 12	MOUSE	3	2	2
20.37	20.37	60.1	Q8K419	Galectin-4 (Lactose-binding lectin 4)	MOUSE	15	2	2
4	4	7.4	Q9Z0K8	Pantetheinase precursor	MOUSE	2	2	2
2	4.37	16.6	P47226	Testin (TES1/TES2)	MOUSE	2	2.1	2.1
12.75	12.75	58	P05064	Fructose-bisphosphate aldolase A	MOUSE	6	2.4	2.4
7.39	7.39	12.7	Q8K0C4	Cytochrome P450 51A1	MOUSE	4	2.4	2.4
4.99	4.99	23.1	Q8BLN5	Lanosterol synthase	MOUSE	2	2.6	2.6
15.37	15.37	23.9	A2A863	Integrin beta-4 precursor (GP150)	MOUSE	7	2.6	2.6
6	6	19.3	Q9R1J0	Sterol-4-alpha-carboxylate 3-dehydrogenase, decarboxylating	MOUSE	3	3	3
9.28	9.28	48.5	Q922Q8	Leucine-rich repeat-containing protein 59	MOUSE	5	3	3
3.08	3.08	15.4	P09803	Epithelial-cadherin precursor (E-cadherin)	MOUSE	2	3.6	3.6

## Sheet: SILAC 2
Unused	Total	% Cov	Accession #	Name	Species	Peptides(95%)	L:H	DH:RLSC fold change
12.12	24.55	12.4	Q8VHX6	Filamin-C	MOUSE	13	0.2996	-3.33778
5.5	5.5	18.5	P19324	Serpin H1	MOUSE	3	0.3494	-2.86205
21.55	21.55	36.9	Q9D379	Epoxide hydrolase 1	MOUSE	12	0.3512	-2.84738
4.79	8.97	22.7	Q91V61	Sideroflexin-3	MOUSE	5	0.4179	-2.39292
8	8	27.3	Q80X85	28S ribosomal protein S7, mitochondrial	MOUSE	4	0.4408	-2.2686
18.41	18.41	34.3	Q99JY0	Trifunctional enzyme subunit beta, mitochondrial	MOUSE	9	0.4637	-2.15657
5.59	5.59	24.5	P97370	Sodium/potassium-transporting ATPase subunit beta-3	MOUSE	3	0.4709	-2.12359
7.3	7.3	11.2	P45952	Medium-chain specific acyl-CoA dehydrogenase, mitochondrial	MOUSE	5	0.4733	-2.11282
9.68	9.68	13.8	P13595-2	Isoform N-CAM 140 of Neural cell adhesion molecule 1	MOUSE	8	0.4739	-2.11015
4	4	14.4	Q8R5J9	PRA1 family protein 3	MOUSE	2	0.4759	-2.10128
12.59	12.59	24.3	P22437	Prostaglandin G/H synthase 1	MOUSE	6	0.4769	-2.09688
23.86	23.86	28.7	Q8BMS1	Trifunctional enzyme subunit alpha, mitochondrial	MOUSE	13	0.4972	-2.01126
10	10	32.1	Q9DC16	Endoplasmic reticulum-Golgi intermediate compartment protein 1	MOUSE	5	0.5114	-1.95542
42.73	42.73	54.5	P26443	Glutamate dehydrogenase 1, mitochondrial	MOUSE	26	0.5253	-1.90367
4	4	16.4	Q80X71	Transmembrane protein 106B	MOUSE	2	0.5272	-1.89681
3.68	3.68	11.3	P17047	Lysosome-associated membrane glycoprotein 2	MOUSE	2	0.5345	-1.87091
6.67	6.67	39.4	Q91YH5	Atlastin-3	MOUSE	3	0.5356	-1.86706
2.45	2.45	7.8	P48036	Annexin A5	MOUSE	2	0.5372	-1.8615
44.65	44.65	46.5	Q7TPR4	Alpha-actinin-1	MOUSE	27	0.5497	-1.81917
9.5	9.5	26.8	Q6ZQI3	Malectin	MOUSE	6	0.5543	-1.80408
22.13	22.13	27.3	Q8VDN2	Sodium/potassium-transporting ATPase subunit alpha-1	MOUSE	14	0.5604	-1.78444
6.11	6.11	17	Q9DBS1	Transmembrane protein 43	MOUSE	3	0.5626	-1.77746
9.38	9.38	21.3	Q9WV54	Acid ceramidase	MOUSE	5	0.5763	-1.73521
12.32	12.32	20.8	Q921G7	Electron transfer flavoprotein-ubiquinone oxidoreductase, mitochondrial	MOUSE	7	0.5827	-1.71615
8.51	8.51	40.3	Q8BWT1	3-ketoacyl-CoA thiolase, mitochondrial	MOUSE	4	0.5902	-1.69434
2.36	2.36	4.7	Q9Z2I0	LETM1 and EF-hand domain-containing protein 1, mitochondrial	MOUSE	2	0.5903	-1.69405
3.76	3.76	15.5	Q91V12	Cytosolic acyl coenzyme A thioester hydrolase	MOUSE	3	0.605	-1.65289
53.87	53.87	69.5	P20152	Vimentin	MOUSE	34	0.6059	-1.65044
2.56	2.56	12	P36552	Coproporphyrinogen-III oxidase, mitochondrial	MOUSE	2	0.6235	-1.60385
4.24	4.24	28.7	Q9CQ62	2,4-dienoyl-CoA reductase, mitochondrial	MOUSE	3	0.6238	-1.60308
4.15	4.15	8.5	Q9DC70	NADH dehydrogenase [ubiquinone] iron-sulfur protein 7, mitochondrial	MOUSE	2	0.6286	-1.59084
33.86	33.86	68.1	P08249	Malate dehydrogenase, mitochondrial	MOUSE	26	0.629	-1.58983
16.35	16.35	36.2	Q07417	Short-chain specific acyl-CoA dehydrogenase, mitochondrial	MOUSE	8	0.6307	-1.58554
2.04	2.04	7.9	Q8VDD5	Myosin-9	MOUSE	2	0.6389	-1.56519
8.17	8.17	28.9	Q9WUM5	Succinyl-CoA ligase [ADP/GDP-forming] subunit alpha, mitochondrial	MOUSE	6	0.6401	-1.56226
4.38	4.38	18.1	Q922Q4	Pyrroline-5-carboxylate reductase 2	MOUSE	4	0.6464	-1.54703
14.8	14.8	47.2	Q99LC5	Electron transfer flavoprotein subunit alpha, mitochondrial	MOUSE	9	0.6475	-1.5444
1.59	4.31	16.9	Q61411	GTPase HRas	MOUSE	2	0.6502	-1.53799
4.16	4.16	5.7	P21447	Multidrug resistance protein 3	MOUSE	2	0.6535	-1.53022
2.48	2.48	13.8	Q8CFX1	GDH/6PGL endoplasmic bifunctional protein	MOUSE	2	0.6598	-1.51561
4.01	5.24	15.9	P17427	AP-2 complex subunit alpha-2	MOUSE	3	0.6608	-1.51332
13.6	35.04	44.3	P57780	Alpha-actinin-4	MOUSE	22	0.6619	-1.5108
17.82	17.82	38.7	P35486	Pyruvate dehydrogenase E1 component subunit alpha, somatic form, mitochondrial	MOUSE	12	0.6621	-1.51035
2.54	2.54	15.3	Q8VCH7	Retinol dehydrogenase 10	MOUSE	3	0.6639	-1.50625
36.73	36.73	53.6	P19001	Keratin, type I cytoskeletal 19	MOUSE	20	1.502	1.502
22.81	22.81	32.1	P26040	Ezrin	MOUSE	12	1.5452	1.5452
3.06	3.06	13.7	Q3U9G9	Lamin-B receptor	MOUSE	2	1.5496	1.5496
1.17	3.51	11.2	Q9JIW9	Ras-related protein Ral-B	MOUSE	2	1.5575	1.5575
8	8	24.2	Q9CZE3	Ras-related protein Rab-32	MOUSE	5	1.5732	1.5732
4.04	4.04	16	P62751	60S ribosomal protein L23a	MOUSE	2	1.6151	1.6151
39.27	39.27	62.5	P16858	Glyceraldehyde-3-phosphate dehydrogenase	MOUSE	27	1.6156	1.6156
5.3	5.3	30.2	Q61166	Microtubule-associated protein RP/EB family member 1	MOUSE	3	1.6188	1.6188
6	6	23.6	Q9R0P5	Destrin	MOUSE	4	1.6245	1.6245
20.38	20.38	42.7	Q8BG05	Heterogeneous nuclear ribonucleoprotein A3	MOUSE	12	1.6315	1.6315
6	6	12.2	P18828	Syndecan-1	MOUSE	3	1.6395	1.6395
5.92	5.92	30.7	Q9D1L0	Coiled-coil-helix-coiled-coil-helix domain-containing protein 2, mitochondrial	MOUSE	4	1.7172	1.7172
26.16	26.16	45.1	Q8K0C4	Lanosterol 14-alpha demethylase	MOUSE	13	1.7451	1.7451
4.02	8.03	29.9	O08807	Peroxiredoxin-4	MOUSE	5	1.7628	1.7628
16.67	16.67	27.8	Q8BLN5	Lanosterol synthase	MOUSE	10	1.785	1.785
5.59	5.59	21.5	P63028	Translationally-controlled tumor protein	MOUSE	4	1.7913	1.7913
60.55	60.55	34.4	A2A863-3	Isoform 3 of Integrin beta-4	MOUSE	32	1.8124	1.8124
4.34	4.34	17	P20352	Tissue factor	MOUSE	2	1.8209	1.8209
22.28	22.28	41.7	P17182	Alpha-enolase	MOUSE	12	1.8357	1.8357
12.03	12.03	31.1	P16110	Galectin-3	MOUSE	9	1.8623	1.8623
2	4.29	10.6	P32883	GTPase KRas	MOUSE	2	1.8895	1.8895
11.38	11.38	27.2	O35459	Delta(3,5)-Delta(2,4)-dienoyl-CoA isomerase, mitochondrial	MOUSE	6	1.9194	1.9194
4	4	16.9	P29391	Ferritin light chain 1	MOUSE	2	1.9481	1.9481
16.18	16.18	23.3	Q61739	Integrin alpha-6	MOUSE	8	1.9544	1.9544
13.29	13.29	10.9	Q62469	Integrin alpha-2	MOUSE	6	2.0136	2.0136
49.21	49.21	69.7	Q99JG3	Annexin A13	MOUSE	29	2.0437	2.0437
4	4	13	Q921S7	39S ribosomal protein L37, mitochondrial	MOUSE	2	2.0793	2.0793
14	14	23.8	Q9DCD0	6-phosphogluconate dehydrogenase, decarboxylating	MOUSE	7	2.1223	2.1223
35.22	35.22	63.2	Q8K419	Galectin-4	MOUSE	25	2.2192	2.2192
16	16	35.3	P09411	Phosphoglycerate kinase 1	MOUSE	9	2.2938	2.2938
14.69	14.69	39.5	Q9R1J0	Sterol-4-alpha-carboxylate 3-dehydrogenase, decarboxylating	MOUSE	8	2.4098	2.4098
4.39	4.39	8.2	P55012	Solute carrier family 12 member 2	MOUSE	2	2.4534	2.4534
2.77	2.77	6.1	Q9CRA4	Methylsterol monooxygenase 1	MOUSE	2	2.4885	2.4885
32.58	32.58	68.4	P05064	Fructose-bisphosphate aldolase A	MOUSE	21	2.4888	2.4888
3.45	3.45	16.8	Q07797	Galectin-3-binding protein	MOUSE	2	2.4934	2.4934
6.48	6.48	31.1	Q8R3G9	Tetraspanin-8	MOUSE	4	2.5481	2.5481
6.17	6.17	14.3	O70318	Band 4.1-like protein 2	MOUSE	3	2.6103	2.6103
3.13	3.13	12.9	Q9WV32	Actin-related protein 2/3 complex subunit 1B	MOUSE	2	2.9372	2.9372
24.25	24.25	65.8	P35700	Peroxiredoxin-1	MOUSE	14	3.0166	3.0166
4.03	4.03	6.2	P09803	Cadherin-1	MOUSE	3	3.9458	3.9458
7.89	7.89	31.8	Q00724	Retinol-binding protein 4	MOUSE	4	6.3288	6.3288

## Sheet: Replicates comparison
Accession #	SILAC1 fold change	SILAC2 fold change 2
Q9D379	-3.33333	-2.84738
P22437	-2.5	-2.09688
P45952	-2	-2.11282
P26443	-2	-1.90367
Q8BMS1	-2	-2.01126
Q8R5J9	-2	-2.10128
Q921G7	-2	-1.71615
P47963	-2	-0.909091
Q99JY0	-2	-2.15657
Q6ZQI3	-2	-1.80408
P20152	-2	-1.65044
Q8BWT1	-2	-1.69434
Q8VDN2	-1.66667	-1.78444
Q7TPR4	-1.66667	-1.81917
Q9DCW4	-1.66667	-1.49835
Q8BMK4	-1.66667	-1.28568
Q99LC5	-1.66667	-1.5444
Q07417	-1.66667	-1.58554
Q9Z204	-1.66667	-1.1202
Q02819	-1.42857	-1.12841
P70404	-1.42857	-1.32135
Q9D051	-1.42857	-1.47514
Q9Z2I8	-1.42857	-1.43205
Q64133	-1.42857	-1.42207
Q8CFX1	-1.42857	-1.51561
Q02257	1.5	1.3
P16110	1.5	1.9
Q9QZE5	1.5	1.2
P26040	1.5	1.5
Q9JIF7	1.5	1.2
P30999	1.5	1.3
P14206	1.5	1.1
P29341	1.6	0.9736
Q9R100	1.6	1.4
Q00724	1.7	6.3
Q9CZE3	1.8	1.6
Q99JG3	1.9	2
P17182	1.9	1.8
Q62470	1.9	1.1
Q99LR1	2	1.4
Q8K419	2	2.2
Q9Z0K8	2	1.3
P05064	2.4	2.5
Q8K0C4	2.4	1.7
Q8BLN5	2.6	1.8
A2A863	2.6	1.8
Q9R1J0	3	2.4
Q922Q8	3	1.2
P09803	3.6	3.9

## Sheet: ALDOA
Fructose-bisphosphate aldolase A (EC 4.1.2.13) (Muscle-type aldolase) (Aldolase 1) - Mus musculus (Mouse)
Protein Information
Unused Scorea	Sequence coverage %	Accession number	Name	Species
12.75	58	P05064|ALDOA_MOUSE	Fructose-bisphosphate aldolase A (EC 4.1.2.13) (Muscle-type aldolase) (Aldolase 1) - Mus musculus (Mouse)	MOUSE
Peptide information
Contributionb	Confidencec	Peptide sequence sequence	Modifications	Cleavages	Mass error observed	Precursor mass	Charge
2	99	ADDGRPFPQVIK			0.0062	1341.71	1
2	99	FSNEEIAMATVTALR			0.0039	1651.83	1
2	99	IGEHTPSALAIMENANVLAR			0.0038	2106.09	1
2	99	PHPYPALTPEQK		cleaved M-P@N-term	-0.0282	1376.68	1
2	99	YTPSGQSGAAASESLFISNHAY			-0.0262	2257	1
1.06	95.2	CPLLKPWALTFSYGR	Carbamidomethyl(C)@1		-0.0239	1807.92	1
0.98	94.2	LQSIGTENTEENRR		missed R-R@13	-0.0045	1645.8	1
0.6	85.1	AAQEEYIKR		missed K-R@8	0.0115	1106.58	1
0.04	42.3	GVVPLAGTNGETTTQGLDGLSER	Deamidated(N)@9		-0.0254	2272.09	1
0.04	14.4	ELSDIAHR			-0.0004	939.477	1
0.03	37.7	YASICQQNGIVPIVEPEILPDGDHDLKR	Carbamidomethyl(C)@5; Deamidated(N)@8	missed K-R@27	0.0395	3176.62	1
0	0.2	RLQSIGTENTEENRR		missed R-L@1; missed R-R@14	-0.0114	1801.89	1
0	1.6	ADDGRPFPQVIK			-0.0025	1341.7	1
0	0.2	ADDGRPFPQVIK	Acetyl@N-term		-0.0293	1383.69	1
0	< 1	AIMENANVLAR		cleaved L-A@N-term	0.0796	1200.71	1
0	0.1	AIMENANVLAR		cleaved L-A@N-term	0	1200.63	1
0	12.3	CPLLKPWALTFSYGR	Carbamidomethyl(C)@1		-0.0239	1807.92	1
0	10.7	ENLKAAQEEYIKR	Methyl(E)@1; Deamidated(N)@2; Deamidated(Q)@7	missed K-A@4; missed K-R@12	-0.1335	1606.69	1
0	< 1	FISNHAY		cleaved L-F@N-term	0.0664	850.464	1
0	15	FSNEEIAMATVTALR			0.0026	1651.83	1
0	2.5	GVVPLAGTNGETTTQGLDGLSER			-0.0734	2271.06	1
0	99	IGEHTPSALAIMENANVLAR			-0.0086	2106.08	1
0	0.8	IVAPGKGILAADESTGSIAKR	Label:13C(6)(K)@6; Label:13C(6)(K)@20; Label:13C(6)15N(4)(R)@21	missed K-G@6; missed K-R@20	-0.1153	2075.09	1
0	< 1	LKAWGGKK		cleaved A-L@N-term; missed K-A@2; missed K-K@7	-0.0343	886.505	1
0	3.7	PHPYPALTPEQK		cleaved M-P@N-term	-0.0499	1376.66	1
0	0.9	YASICQQNGIVPIVEPEILPDGDHDLKR	Carbamidomethyl(C)@5	missed K-R@27	0.0257	3175.62	1
0	< 1	YASICQQNGIVPIVEPEILPDGDHDLKR	Carbamidomethyl(C)@5	missed K-R@27	0.0164	3175.61	1
aA measure of the protein confidence for a detected protein, calculated from the peptide confidence for peptides from spectra that have not already been completely “used” by higher scoring winning proteins. Unused ProtScore (conf)>1.30 (95%).
bThe contribution of this peptide, in ProtScore units, to the Unused ProtScore for a protein in this group.
cThe confidence for the peptide identification, expressed as a percentage
Spectra annotation
Precursor mass 1341.7107
Residue	a	a-NH3	b	b-H2O	b-NH3	b-OH	c	x	y	y-H2O	y-NH3	z
A	44.0495	27.0229	72.0444	54.0338	55.0178	55.0417	89.0709		1342.71	1324.7	1325.68	1325.68
D	159.076	142.05	187.071	169.061	170.045	170.069	204.098	1297.65	1271.67	1253.66	1254.65	1254.65
D	274.103	257.077	302.098	284.088	285.072	285.096	319.125	1182.63	1156.65	1138.64	1139.62	1139.62
G	331.125	314.098	359.12	341.109	342.093	342.117	376.146	1067.6	1041.62	1023.61	1024.59	1024.59
R	487.226	470.199	515.221	497.21	498.194	498.218	532.247	1010.58	984.599	966.588	967.572	967.572
P	584.279	567.252	612.274	594.263	595.247	595.271	629.3	854.477	828.498	810.487	811.471	811.471
F	731.347	714.321	759.342	741.332	742.316	742.339	776.369	757.424	731.445	713.434	714.418	714.418
P	828.4	811.373	856.395	838.384	839.368	839.392	873.421	610.356	584.377	566.366	567.35	567.35
Q	956.458	939.432	984.453	966.443	967.427	967.451	1001.48	513.303	487.324	469.313	470.297	470.297
V	1055.53	1038.5	1083.52	1065.51	1066.5	1066.52	1100.55	385.245	359.265	341.255	342.239	342.239
I	1168.61	1151.58	1196.61	1178.6	1179.58	1179.6	1213.63	286.176	260.197	242.186	243.17	243.17
K	1296.71	1279.68	1324.7	1306.69	1307.67	1307.7		173.092	147.113	129.102	130.086	130.086
In red bold fragment ions matched
Precursor mass 1651.8276
Residue	a	a-NH3	b	b-H2O	b-NH3	b-OH	c	x	y	y-H2O	y-NH3	z
F	120.081	103.054	148.076	130.065	131.049	131.073	165.102		1652.83	1634.82	1635.8	1635.8
S	207.113	190.086	235.108	217.097	218.081	218.105	252.134	1531.74	1505.76	1487.75	1488.74	1488.74
N	321.156	304.129	349.151	331.14	332.124	332.148	366.177	1444.71	1418.73	1400.72	1401.7	1401.7
E	450.198	433.172	478.193	460.183	461.167	461.19	495.22	1330.67	1304.69	1286.68	1287.66	1287.66
E	579.241	562.214	607.236	589.225	590.209	590.233	624.262	1201.62	1175.65	1157.63	1158.62	1158.62
I	692.325	675.298	720.32	702.309	703.293	703.317	737.346	1072.58	1046.6	1028.59	1029.58	1029.58
A	763.362	746.336	791.357	773.346	774.331	774.354	808.384	959.498	933.519	915.508	916.492	916.492
M	894.403	877.376	922.398	904.387	905.371	905.395	939.424	888.461	862.481	844.471	845.455	845.455
A	965.44	948.413	993.435	975.424	976.408	976.432	1010.46	757.42	731.441	713.43	714.414	714.414
T	1066.49	1049.46	1094.48	1076.47	1077.46	1077.48	1111.51	686.383	660.404	642.393	643.377	643.377
V	1165.56	1148.53	1193.55	1175.54	1176.52	1176.55	1210.58	585.336	559.356	541.346	542.33	542.33
T	1266.6	1249.58	1294.6	1276.59	1277.57	1277.6	1311.62	486.267	460.288	442.277	443.261	443.261
A	1337.64	1320.61	1365.64	1347.62	1348.61	1348.63	1382.66	385.219	359.24	341.23	342.214	342.214
L	1450.72	1433.7	1478.72	1460.71	1461.69	1461.72	1495.75	314.182	288.203	270.192	271.176	271.176
R	1606.83	1589.8	1634.82	1616.81	1617.79	1617.82		201.098	175.119	157.108	158.092	158.092
In red bold fragment ions matched

## Sheet: G6PE
GDH/6PGL endoplasmic bifunctional protein precursor [Includes: Glucose 1-dehydrogenase (EC 1.1.1.47) (Hexose-6-phosphate dehydrogenase); 6-phosphogluconolactonase (EC 3.1.1.31) (6PGL)] - Mus musculus (Mouse)
Protein Information
Unused Scorea	Sequence coverage %	Accession number	Name	Species
Unused	% Cov	Accession #	Name	Species
3.39	13.4	Q8CFX1|G6PE_MOUSE	GDH/6PGL endoplasmic bifunctional protein precursor [Includes: Glucose 1-dehydrogenase (EC 1.1.1.47) (Hexose-6-phosphate dehydrogenase); 6-phosphogluconolactonase (EC 3.1.1.31) (6PGL)] - Mus musculus (Mouse)	MOUSE
Peptide information
Contributionb	Confidencec	Peptide sequence sequence	Modifications	Cleavages	Mass error observed	Precursor mass	Charge
2	99	SSAILGQYQAYSGQVR	Label:13C(6)15N(4)(R)@16		-0.083	1736.79	1
1.12	97.9	QAVAQILPFR	Label:13C(6)15N(4)(R)@10		-0.0762	1151.59	1
0.12	55.4	HWVPEQSR	Label:13C(6)15N(4)(R)@8		-0.064	1047.45	1
0.12	55.1	ASFYEEYGVIR	Label:13C(6)15N(4)(R)@11		-0.0905	1342.55	1
0.02	18	LWAFQALR	Label:13C(6)15N(4)(R)@8		-0.0653	1013.5	1
0	1.4	ALDGLWNR	Label:13C(6)15N(4)(R)@8		-0.077	953.419	1
0	0.8	DIETQVQQDGLWEAGR	Label:13C(6)15N(4)(R)@16		-0.1191	1853.76	1
0	0.4	MSLSLPLINR	Label:13C(6)15N(4)(R)@10		-0.0435	1152.61	1
0	1.4	WKEVQDQPGLR	Label:13C(6)(K)@2; Label:13C(6)15N(4)(R)@11		-0.1325	1370.6	1
0	4.2	ASFYEEYGVIR	Label:13C(6)15N(4)(R)@11		-0.11	1342.53	1
0	3	LWAFQALR	Label:13C(6)15N(4)(R)@8		-0.0554	1013.51	1
0	< 1	MDYEAFLG		cleaved Y-M@N-term	0.0456	944.441	1
0	64.2	QAVAQILPFR	Gln->pyro-Glu@N-term; Label:13C(6)15N(4)(R)@10		-0.0969	1134.55	1
0	30.7	QAVAQILPFR	Label:13C(6)15N(4)(R)@10		-0.0777	1151.59	1
aA measure of the protein confidence for a detected protein, calculated from the peptide confidence for peptides from spectra that have not already been completely “used” by higher scoring winning proteins. Unused ProtScore (conf)>1.30 (95%).
bThe contribution of this peptide, in ProtScore units, to the Unused ProtScore for a protein in this group.
cThe confidence for the peptide identification, expressed as a percentage
Spectra annotation
Precursor mass 1736.7887
Residue	a	a-NH3	b	b-H2O	b-NH3	b-OH	c	x	y	y-H2O	y-NH3	z
S	60.0444	43.0178	88.0393	70.0287	71.0128	71.0366	105.066		1737.88	1719.87	1720.85	1720.85
S	147.076	130.05	175.071	157.061	158.045	158.069	192.098	1676.83	1650.85	1632.84	1633.82	1633.82
A	218.113	201.087	246.108	228.098	229.082	229.106	263.135	1589.79	1563.82	1545.8	1546.79	1546.79
I	331.198	314.171	359.192	341.182	342.166	342.19	376.219	1518.76	1492.78	1474.77	1475.75	1475.75
L	444.282	427.255	472.277	454.266	455.25	455.274	489.303	1405.67	1379.69	1361.68	1362.67	1362.67
G	501.303	484.277	529.298	511.288	512.271	512.295	546.325	1292.59	1266.61	1248.6	1249.58	1249.58
Q	629.362	612.335	657.357	639.346	640.33	640.354	674.383	1235.57	1209.59	1191.58	1192.56	1192.56
Y	792.425	775.399	820.42	802.409	803.393	803.417	837.447	1107.51	1081.53	1063.52	1064.5	1064.5
Q	920.484	903.457	948.479	930.468	931.452	931.476	965.505	944.446	918.467	900.456	901.44	901.44
A	991.521	974.494	1019.52	1001.51	1002.49	1002.51	1036.54	816.387	790.408	772.398	773.382	773.382
Y	1154.58	1137.56	1182.58	1164.57	1165.55	1165.58	1199.61	745.35	719.371	701.361	702.345	702.345
S	1241.62	1224.59	1269.61	1251.6	1252.58	1252.61	1286.64	582.287	556.308	538.297	539.281	539.281
G	1298.64	1281.61	1326.63	1308.62	1309.61	1309.63	1343.66	495.255	469.276	451.265	452.249	452.249
Q	1426.7	1409.67	1454.69	1436.68	1437.66	1437.69	1471.72	438.233	412.254	394.244	395.228	395.228
V	1525.76	1508.74	1553.76	1535.75	1536.73	1536.76	1570.79	310.175	284.196	266.185	267.169	267.169
R[+10]	1691.87	1674.85	1719.87	1701.86	1702.84	1702.87		211.107	185.127	167.117	168.101	168.101
In red bold fragment ions matched
Precursor mass 1151.5927
Residue	a	a-NH3	b	b-H2O	b-NH3	b-OH	c	x	y	y-H2O	y-NH3	z	z
Q	101.071	84.0444	129.066	111.055	112.039	112.063	146.092		1152.68	1134.67	1135.65	1135.65
A	172.108	155.082	200.103	182.092	183.076	183.1	217.13	1050.6	1024.62	1006.61	1007.59	1007.59
V	271.176	254.15	299.171	281.161	282.145	282.169	316.198	979.56	953.581	935.57	936.554	936.554
A	342.214	325.187	370.209	352.198	353.182	353.206	387.235	880.491	854.512	836.502	837.486	837.486
Q	470.272	453.246	498.267	480.257	481.24	481.264	515.294	809.454	783.475	765.465	766.449	766.449
I	583.356	566.33	611.351	593.341	594.325	594.348	628.378	681.396	655.417	637.406	638.39	638.39
L	696.44	679.414	724.435	706.425	707.409	707.433	741.462	568.312	542.332	524.322	525.306	525.306
P	793.493	776.466	821.488	803.477	804.461	804.485	838.514	455.228	429.248	411.238	412.222	412.222
F	940.562	923.535	968.556	950.546	951.53	951.554	985.583	358.175	332.196	314.185	315.169	315.169
R[+10]	1106.67	1089.64	1134.67	1116.66	1117.64	1117.66		211.107	185.127	167.117	168.101	168.101
In red bold fragment ions matched

## Sheet: NSDHL
Sterol-4-alpha-carboxylate 3-dehydrogenase, decarboxylating (EC 1.1.1.170) - Mus musculus (Mouse)
Protein Information
Unused Scorea	Sequence coverage %	Accession number	Name	Species
6	19.3	Q9R1J0|NSDHL_MOUSE	Sterol-4-alpha-carboxylate 3-dehydrogenase, decarboxylating (EC 1.1.1.170) - Mus musculus (Mouse)	MOUSE
Peptide information
Contributionb	Confidencec	Peptide sequence sequence	Modifications	Cleavages	Mass error observed	Precursor mass	Charge
2	99	DPQLVPILIDAAR			-0.0425	1419.77	1
2	99	GYTVNVFDIHQGFDNPR			0.0076	1977.94	1
2	99	TVQSFHHLR			-0.0057	1123.58	1
0	0.4	NFLTAAIRPHGIFGPR			0.019	1765.99	1
0	0.5	VNFIGTKTVIETCR	Carbamidomethyl(C)@13	missed K-T@7	-0.1251	1636.74	1
0	93.6	DPQLVPILIDAAR			-0.0332	1419.78	1
0	99	GYTVNVFDIHQGFDNPR			0.0128	1977.95	1
0	< 1	KNFLTAAIRPHGIFGPR	Label:13C(6)(K)@1; Label:13C(6)15N(4)(R)@17	missed K-N@1	-0.1456	1909.95	1
0	0.1	TVIETCR	Carbamidomethyl(C)@6; Label:13C(6)15N(4)(R)@7		0.0256	887.467	1
aA measure of the protein confidence for a detected protein, calculated from the peptide confidence for peptides from spectra that have not already been completely “used” by higher scoring winning proteins. Unused ProtScore (conf)>1.30 (95%).
bThe contribution of this peptide, in ProtScore units, to the Unused ProtScore for a protein in this group.
cThe confidence for the peptide identification, expressed as a percentage
Spectra annotation
Precursor mass 1419.7656
Residue	a	a-NH3	b	b-H2O	b-NH3	b-OH	c	x	y	y-H2O	y-NH3	z
D	88.0393	71.0128	116.034	98.0237	99.0077	99.0315	133.061		1420.82	1402.81	1403.79	1403.79
P	185.092	168.065	213.087	195.076	196.06	196.084	230.113	1331.77	1305.79	1287.78	1288.76	1288.76
Q	313.151	296.124	341.146	323.135	324.119	324.143	358.172	1234.72	1208.74	1190.73	1191.71	1191.71
L	426.235	409.208	454.23	436.219	437.203	437.227	471.256	1106.66	1080.68	1062.67	1063.65	1063.65
V	525.303	508.277	553.298	535.288	536.271	536.295	570.325	993.573	967.593	949.583	950.567	950.567
P	622.356	605.329	650.351	632.34	633.324	633.348	667.377	894.504	868.525	850.514	851.499	851.499
I	735.44	718.413	763.435	745.424	746.408	746.432	780.461	797.452	771.472	753.462	754.446	754.446
L	848.524	831.497	876.519	858.508	859.492	859.516	893.545	684.367	658.388	640.378	641.362	641.362
I	961.608	944.582	989.603	971.592	972.576	972.6	1006.63	571.284	545.304	527.294	528.278	528.278
D	1076.63	1059.61	1104.63	1086.62	1087.6	1087.63	1121.66	458.199	432.22	414.21	415.194	415.194
A	1147.67	1130.65	1175.67	1157.66	1158.64	1158.66	1192.69	343.172	317.193	299.183	300.167	300.167
A	1218.71	1201.68	1246.7	1228.69	1229.68	1229.7	1263.73	272.135	246.156	228.145	229.13	229.13
R	1374.81	1357.78	1402.81	1384.79	1385.78	1385.8		201.098	175.119	157.108	158.092	158.092
In red bold fragment ions matched
Precursor mass 1977.9407
Residue	a	a-NH3	b	b-H2O	b-NH3	b-OH	c	x	y	y-H2O	y-NH3	z
G	30.0338	13.0073	58.0287	40.0182	41.0022	41.026	75.0553		1978.94	1960.93	1961.91	1961.91
Y	193.097	176.071	221.092	203.082	204.065	204.089	238.119	1947.9	1921.92	1903.91	1904.89	1904.89
T	294.145	277.118	322.14	304.129	305.113	305.137	339.166	1784.84	1758.86	1740.85	1741.83	1741.83
V	393.213	376.187	421.208	403.198	404.182	404.205	438.235	1683.79	1657.81	1639.8	1640.78	1640.78
N	507.256	490.23	535.251	517.24	518.225	518.248	552.278	1584.72	1558.74	1540.73	1541.71	1541.71
V	606.325	589.298	634.319	616.309	617.293	617.317	651.346	1470.68	1444.7	1426.69	1427.67	1427.67
F	753.393	736.366	781.388	763.377	764.361	764.385	798.414	1371.61	1345.63	1327.62	1328.6	1328.6
D	868.42	851.393	896.415	878.404	879.388	879.412	913.441	1224.54	1198.56	1180.55	1181.53	1181.53
I	981.504	964.477	1009.5	991.488	992.472	992.496	1026.53	1109.51	1083.53	1065.52	1066.51	1066.51
H	1118.56	1101.54	1146.56	1128.55	1129.53	1129.56	1163.58	996.428	970.449	952.438	953.422	953.422
Q	1246.62	1229.59	1274.62	1256.61	1257.59	1257.61	1291.64	859.369	833.39	815.38	816.364	816.364
G	1303.64	1286.62	1331.64	1313.63	1314.61	1314.64	1348.66	731.311	705.332	687.321	688.305	688.305
F	1450.71	1433.68	1478.71	1460.7	1461.68	1461.7	1495.73	674.289	648.31	630.299	631.284	631.284
D	1565.74	1548.71	1593.73	1575.72	1576.71	1576.73	1610.76	527.221	501.242	483.231	484.215	484.215
N	1679.78	1662.75	1707.78	1689.77	1690.75	1690.77	1724.8	412.194	386.215	368.204	369.188	369.188
P	1776.83	1759.81	1804.83	1786.82	1787.8	1787.83	1821.86	298.151	272.172	254.161	255.145	255.145
R	1932.94	1915.91	1960.93	1942.92	1943.9	1943.93		201.098	175.119	157.108	158.092	158.092
In red bold fragment ions matched

## Sheet: ABD12
Abhydrolase domain-containing protein 12 - Mus musculus (Mouse)
Protein Information
Unused Scorea	Sequence coverage %	Accession number	Name	Species
5.11	26.9	Q99LR1|ABD12_MOUSE	Abhydrolase domain-containing protein 12 - Mus musculus (Mouse)	MOUSE
Peptide information
Contributionb	Confidencec	Peptide sequence sequence	Modifications	Cleavages	Mass error observed	Precursor mass	Charge
2	99	ETPPDALILESPFTNIR			0.0264	1912.02	1
1.82	99	LIFLNFVR			0.0267	1020.64	1
0.97	96.1	VPYFIDLK			0.0103	993.564	1
0.24	68.8	VQFIPFHSDLGYR			0.0189	1577.82	1
0.07	33.7	SHPFSVIYR			0.0101	1104.58	1
0	0.2	VLSSLGYHVVTFDYR			-0.007	1754.89	1
0	< 1	EFLGKSEPER		missed K-S@5	0.0518	1190.64	1
0	< 1	EFLGKSEPER	Label:13C(6)15N(4)(R)@10	missed K-S@5	0.0321	1200.63	1
0	< 1	QNLRLAGKGTAEPHSASDAGMKRALGR	Gln->pyro-Glu@N-term; Deamidated(N)@2; Label:13C(6)(K)@8	missed R-L@4; missed K-G@8; missed K-R@22; missed R-A@23	-0.0748	2781.36	1
aA measure of the protein confidence for a detected protein, calculated from the peptide confidence for peptides from spectra that have not already been completely “used” by higher scoring winning proteins. Unused ProtScore (conf)>1.30 (95%).
bThe contribution of this peptide, in ProtScore units, to the Unused ProtScore for a protein in this group.
cThe confidence for the peptide identification, expressed as a percentage
Spectra annotation
Precursor mass 1912.0206
Residue	a	a-NH3	b	b-H2O	b-NH3	b-OH	c	x	y	y-H2O	y-NH3	z
E	102.055	85.0284	130.05	112.039	113.023	113.047	147.076		1913	1894.99	1895.97	1895.97
T	203.103	186.076	231.097	213.087	214.071	214.095	248.124	1809.94	1783.96	1765.95	1766.93	1766.93
P	300.155	283.129	328.15	310.14	311.124	311.148	345.177	1708.89	1682.91	1664.9	1665.88	1665.88
P	397.208	380.182	425.203	407.192	408.176	408.2	442.23	1611.84	1585.86	1567.85	1568.83	1568.83
D	512.235	495.209	540.23	522.22	523.203	523.227	557.257	1514.78	1488.81	1470.8	1471.78	1471.78
A	583.272	566.246	611.267	593.257	594.241	594.264	628.294	1399.76	1373.78	1355.77	1356.75	1356.75
L	696.356	679.33	724.351	706.341	707.325	707.348	741.378	1328.72	1302.74	1284.73	1285.72	1285.72
I	809.44	792.414	837.435	819.425	820.409	820.433	854.462	1215.64	1189.66	1171.65	1172.63	1172.63
L	922.524	905.498	950.519	932.509	933.493	933.517	967.546	1102.55	1076.57	1058.56	1059.55	1059.55
E	1051.57	1034.54	1079.56	1061.55	1062.54	1062.56	1096.59	989.469	963.489	945.479	946.463	946.463
S	1138.6	1121.57	1166.59	1148.58	1149.57	1149.59	1183.62	860.426	834.447	816.436	817.42	817.42
P	1235.65	1218.63	1263.65	1245.64	1246.62	1246.64	1280.67	773.394	747.415	729.404	730.388	730.388
F	1382.72	1365.69	1410.72	1392.7	1393.69	1393.71	1427.74	676.341	650.362	632.351	633.336	633.336
T	1483.77	1466.74	1511.76	1493.75	1494.74	1494.76	1528.79	529.273	503.294	485.283	486.267	486.267
N	1597.81	1580.78	1625.81	1607.8	1608.78	1608.8	1642.83	428.225	402.246	384.235	385.219	385.219
I	1710.89	1693.87	1738.89	1720.88	1721.86	1721.89	1755.92	314.182	288.203	270.192	271.176	271.176
R	1867	1849.97	1894.99	1876.98	1877.96	1877.99		201.098	175.119	157.108	158.092	158.092
In red bold fragment ions matched
Precursor mass 1020.6387
Residue	a	a-NH3	b	b-H2O	b-NH3	b-OH	c	x	y	y-H2O	y-NH3	z
L	86.0964	69.0699	114.091	96.0808	97.0648	97.0886	131.118		1021.62	1003.61	1004.59	1004.59
I	199.18	182.154	227.175	209.165	210.149	210.173	244.202	934.514	908.535	890.525	891.509	891.509
F	346.249	329.222	374.244	356.233	357.217	357.241	391.27	821.43	795.451	777.441	778.425	778.425
L	459.333	442.306	487.328	469.317	470.301	470.325	504.354	674.362	648.383	630.372	631.356	631.356
N	573.376	556.349	601.371	583.36	584.344	584.368	618.397	561.278	535.299	517.288	518.272	518.272
F	720.444	703.418	748.439	730.429	731.413	731.437	765.466	447.235	421.256	403.245	404.229	404.229
V	819.513	802.486	847.508	829.497	830.481	830.505	864.534	300.167	274.187	256.177	257.161	257.161
R	975.614	958.587	1003.61	985.598	986.582	986.606		201.098	175.119	157.108	158.092	158.092
In red bold fragment ions matched

## Sheet: RAB32
Ras-related protein Rab-32 - Mus musculus (Mouse)
Protein Information
Unused Scorea	Sequence coverage %	Accession number	Name	Species
3.85	23.3	Q9CZE3|RAB32_MOUSE	Ras-related protein Rab-32 - Mus musculus (Mouse)	MOUSE
Peptide information
Contributionb	Confidencec	Peptide sequence sequence	Modifications	Cleavages	Mass error observed	Precursor mass	Charge
2	99	LQLWDIAGQER			0.027	1327.72	1
1.85	99	YVHQLFSQHYR			0.0028	1476.73	1
0	0.2	VLHWDPETVVR			-0.0196	1349.69	1
0	0.1	AGEGLGQQGASATAAPETR	Protein Terminal Acetyl@N-term; Label:13C(6)15N(4)(R)@19	cleaved M-A@N-term	-0.0205	1822.85	1
0	< 1	EGLGQQGASATAAPETR	Glu->pyro-Glu@N-term	cleaved G-E@N-term	0.0551	1624.84	1
0	< 1	LDQETLRAENK	Label:13C(6)15N(4)(R)@7	missed R-A@7	-0.0024	1325.68	1
0	63.9	LQLWDIAGQER			0.026	1327.71	1
0	1.1	LQLWDIAGQER			0.0721	1327.76	1
0	< 1	NINEAMRVLIEKMMR	Label:13C(6)(K)@12; Oxidation(M)@13; Oxidation(M)@14; Label:13C(6)15N(4)(R)@15	missed R-V@7; missed K-M@12	-0.0315	1894.94	1
0	< 1	SPWAVSR	Label:13C(6)15N(4)(R)@7	cleaved L-S@N-term	0.0331	811.455	1
0	< 1	VLNWDSRTLVR	Label:13C(6)15N(4)(R)@11	missed R-T@7	-0.0888	1367.67	1
0	< 1	VVGDAAVGKTSLVQR		cleaved L-V@N-term; missed K-T@9	-0.1348	1498.71	1
aA measure of the protein confidence for a detected protein, calculated from the peptide confidence for peptides from spectra that have not already been completely “used” by higher scoring winning proteins. Unused ProtScore (conf)>1.30 (95%).
bThe contribution of this peptide, in ProtScore units, to the Unused ProtScore for a protein in this group.
cThe confidence for the peptide identification, expressed as a percentage
Spectra annotation
Precursor mass 1327.7157
Residue	a	a-NH3	b	b-H2O	b-NH3	b-OH	c	x	y	y-H2O	y-NH3	z
L	86.0964	69.0699	114.091	96.0808	97.0648	97.0886	131.118		1328.7	1310.69	1311.67	1311.67
Q	214.155	197.129	242.15	224.139	225.123	225.147	259.176	1241.59	1215.61	1197.6	1198.59	1198.59
L	327.239	310.212	355.234	337.223	338.207	338.231	372.26	1113.53	1087.55	1069.54	1070.53	1070.53
W	513.318	496.292	541.313	523.303	524.287	524.311	558.34	1000.45	974.469	956.458	957.442	957.442
D	628.345	611.319	656.34	638.33	639.314	639.337	673.367	814.369	788.39	770.379	771.363	771.363
I	741.429	724.403	769.424	751.414	752.398	752.422	786.451	699.342	673.363	655.352	656.336	656.336
A	812.466	795.44	840.461	822.451	823.435	823.459	857.488	586.258	560.279	542.268	543.252	543.252
G	869.488	852.461	897.483	879.472	880.456	880.48	914.509	515.221	489.242	471.231	472.215	472.215
Q	997.547	980.52	1025.54	1007.53	1008.51	1008.54	1042.57	458.199	432.22	414.21	415.194	415.194
E	1126.59	1109.56	1154.58	1136.57	1137.56	1137.58	1171.61	330.141	304.161	286.151	287.135	287.135
R	1282.69	1265.66	1310.69	1292.67	1293.66	1293.68		201.098	175.119	157.108	158.092	158.092
In red bold fragment ions matched
Precursor mass 1476.7286
Residue	a	a-NH3	b	b-H2O	b-NH3	b-OH	c	x	y	y-H2O	y-NH3	z
Y	136.076	119.049	164.071	146.06	147.044	147.068	181.097		1477.73	1459.72	1460.71	1460.71
V	235.144	218.118	263.139	245.129	246.113	246.136	280.166	1340.65	1314.67	1296.66	1297.64	1297.64
H	372.203	355.176	400.198	382.187	383.171	383.195	417.224	1241.58	1215.6	1197.59	1198.58	1198.58
Q	500.262	483.235	528.256	510.246	511.23	511.254	545.283	1104.52	1078.54	1060.53	1061.52	1061.52
L	613.346	596.319	641.341	623.33	624.314	624.338	658.367	976.463	950.484	932.474	933.458	933.458
F	760.414	743.388	788.409	770.398	771.382	771.406	805.436	863.38	837.4	819.39	820.374	820.374
S	847.446	830.42	875.441	857.43	858.414	858.438	892.468	716.311	690.332	672.321	673.305	673.305
Q	975.505	958.478	1003.5	985.489	986.473	986.497	1020.53	629.279	603.3	585.289	586.273	586.273
H	1112.56	1095.54	1140.56	1122.55	1123.53	1123.56	1157.59	501.221	475.241	457.231	458.215	458.215
Y	1275.63	1258.6	1303.62	1285.61	1286.6	1286.62	1320.65	364.161	338.182	320.172	321.156	321.156
R	1431.73	1414.7	1459.72	1441.71	1442.7	1442.72		201.098	175.119	157.108	158.092	158.092
In red bold fragment ions matched

## Sheet: LRC59
Leucine-rich repeat-containing protein 59 - Mus musculus (Mouse)
Protein Information
Unused Scorea	Sequence coverage %	Accession number	Name	Species
9.28	48.5	Q922Q8|LRC59_MOUSE	Leucine-rich repeat-containing protein 59 - Mus musculus (Mouse)	MOUSE
Peptide information
Contributionb	Confidencec	Peptide sequence sequence	Modifications	Cleavages	Mass error observed	Precursor mass	Charge
2	99	HHEILQWVLQTDSQQ			-0.0018	1860.91	1
2	99	LQQLPADFGR			0.0208	1143.62	1
2	99	LSTLPSDFCGLTHLVK	Carbamidomethyl(C)@9		0.0219	1786.95	1
2	99	LVTLPVSFAQLK			-0.0094	1314.78	1
1.27	97.6	VTGLHQQPLCTSVNTIYDNAVQGLR	Carbamidomethyl(C)@10		0.051	2783.45	1
0.01	4.6	AVQADQERER		missed R-E@8	-0.0028	1200.58	1
0	2.1	RLEVER		missed R-L@1	0.0045	800.455	1
0	0.9	WLDLKDNPLDPVLAK			-0.0125	1735.94	1
0	< 1	DKLDGNELDLSLSDLNEVPVK		missed K-L@2	0.0122	2312.19	1
0	93	HHEILQWVLQTDSQQ			-0.0056	1860.91	1
0	0.1	KEANQAPKSKSGSRPR	Label:13C(6)(K)@10; Label:13C(6)15N(4)(R)@16	missed K-S@8; missed K-S@10	-0.0346	1755.93	1
0	< 1	KPKKEANQAPKSKSGSRPR	Deamidated(N)@7; Label:13C(6)(K)@11; Label:13C(6)(K)@13	missed K-K@3; missed K-S@11; missed K-S@13	-0.113	2106.09	1
0	12.6	LQQLPADFGR			-0.0035	1143.6	1
0	93.4	LVTLPVSFAQLK			-0.0172	1314.77	1
aA measure of the protein confidence for a detected protein, calculated from the peptide confidence for peptides from spectra that have not already been completely “used” by higher scoring winning proteins. Unused ProtScore (conf)>1.30 (95%).
bThe contribution of this peptide, in ProtScore units, to the Unused ProtScore for a protein in this group.
cThe confidence for the peptide identification, expressed as a percentage
Spectra annotation
Precursor mass 1860.9097
Residue	a	a-NH3	b	b-H2O	b-NH3	b-OH	c	x	y	y-H2O	y-NH3	z
H	110.071	93.0447	138.066	120.056	121.04	121.063	155.093		1861.92	1843.91	1844.89	1844.89
H	247.13	230.104	275.125	257.115	258.099	258.122	292.152	1750.84	1724.86	1706.85	1707.83	1707.83
E	376.173	359.146	404.168	386.157	387.141	387.165	421.194	1613.78	1587.8	1569.79	1570.77	1570.77
I	489.257	472.23	517.252	499.241	500.225	500.249	534.278	1484.74	1458.76	1440.75	1441.73	1441.73
L	602.341	585.314	630.336	612.325	613.309	613.333	647.362	1371.65	1345.67	1327.66	1328.65	1328.65
Q	730.399	713.373	758.394	740.384	741.368	741.392	775.421	1258.57	1232.59	1214.58	1215.56	1215.56
W	916.479	899.452	944.474	926.463	927.447	927.471	961.5	1130.51	1104.53	1086.52	1087.51	1087.51
V	1015.55	998.521	1043.54	1025.53	1026.52	1026.54	1060.57	944.432	918.453	900.442	901.426	901.426
L	1128.63	1111.6	1156.63	1138.62	1139.6	1139.62	1173.65	845.364	819.384	801.374	802.358	802.358
Q	1256.69	1239.66	1284.68	1266.67	1267.66	1267.68	1301.71	732.279	706.3	688.29	689.274	689.274
T	1357.74	1340.71	1385.73	1367.72	1368.71	1368.73	1402.76	604.221	578.242	560.231	561.215	561.215
D	1472.76	1455.74	1500.76	1482.75	1483.73	1483.76	1517.79	503.173	477.194	459.183	460.167	460.167
S	1559.8	1542.77	1587.79	1569.78	1570.76	1570.79	1604.82	388.146	362.167	344.156	345.14	345.14
Q	1687.86	1670.83	1715.85	1697.84	1698.82	1698.85	1732.88	301.114	275.135	257.124	258.108	258.108
Q	1815.91	1798.89	1843.91	1825.9	1826.88	1826.91		173.056	147.076	129.066	130.05	130.05
In red bold fragment ions matched
Precursor mass 1143.6246
Residue	a	a-NH3	b	b-H2O	b-NH3	b-OH	c	x	y	y-H2O	y-NH3	z
L	86.0964	69.0699	114.091	96.0808	97.0648	97.0886	131.118		1144.61	1126.6	1127.58	1127.58
Q	214.155	197.129	242.15	224.139	225.123	225.147	259.176	1057.51	1031.53	1013.52	1014.5	1014.5
Q	342.214	325.187	370.209	352.198	353.182	353.206	387.235	929.448	903.468	885.458	886.442	886.442
L	455.298	438.271	483.293	465.282	466.266	466.29	500.319	801.389	775.41	757.399	758.383	758.383
P	552.35	535.324	580.345	562.335	563.319	563.343	597.372	688.305	662.326	644.315	645.299	645.299
A	623.388	606.361	651.382	633.372	634.356	634.38	668.409	591.252	565.273	547.262	548.246	548.246
D	738.414	721.388	766.409	748.399	749.383	749.407	783.436	520.215	494.236	476.225	477.209	477.209
F	885.483	868.456	913.478	895.467	896.451	896.475	930.504	405.188	379.209	361.198	362.182	362.182
G	942.504	925.478	970.499	952.489	953.473	953.496	987.526	258.12	232.14	214.13	215.114	215.114
R	1098.61	1081.58	1126.6	1108.59	1109.57	1109.6		201.098	175.119	157.108	158.092	158.092
In red bold fragment ions matched

[truncated: 51 more sheets: ERG7, K0152, PGH1, HYEP, COPB, AOFA, ECHB, ETFD, SUCB2, ODPB, IDH3G, ACADS, ETFA, ETFB, THIM, DHE3, ACADM, HNRPC, DHX9, CADH1 …]
