# Supplementary material for: SILAC labeling coupled to shotgun proteomics analysis of membrane proteins of liver stem/hepatocyte allows to candidate the inhibition of TGF-beta pathway as causal to differentiation
Source: Proteome Sci. 2014 Mar 15;12:15. doi: 10.1186/1477-5956-12-15 (PMC4007997; doi:10.1186/1477-5956-12-15)
Supplement: Additional file 2: — List of protein identification and SILAC-based quantitative on WCE-associated proteins. Comparative analysis between SILAC quantitation of membrane and WCE-associated proteins. [file 1477-5956-12-15-S2.xls]

## Sheet: WCE SILAC
Unused	Total	% Cov	Accession #	Name	Species	Peptides(95%)	RLSCdH:RLSCs WCE
129.53	129.53	48.1	Q80X90	Filamin-B	MOUSE	69	0.6385
105.41	105.41	46	Q8VDD5	Myosin-9	MOUSE	61	0.6943
62.18	62.88	76.5	P11679	Keratin, type II cytoskeletal 8	MOUSE	51	0.8036
71.62	71.62	67.7	P63017	Heat shock cognate 71 kDa protein	MOUSE	49	0.9691
76.03	76.03	60.7	Q7TPR4	Alpha-actinin-1	MOUSE	47	0.5401
64.6	64.6	77.9	P20152	Vimentin	MOUSE	43	0.8404
66.78	73.44	29.4	Q8BTM8	Filamin-A	MOUSE	40	0.7714
58.62	58.62	54.2	P58252	Elongation factor 2	MOUSE	38	1.2875
22.53	53.33	46.8	P57780	Alpha-actinin-4	MOUSE	37	0.6787
55.58	55.58	67.2	P52480	Pyruvate kinase isozymes M1/M2	MOUSE	35	1.1885
69.88	69.88	37.1	Q68FD5	Clathrin heavy chain 1	MOUSE	35	0.9494
52.71	52.71	83	P05784	Keratin, type I cytoskeletal 18	MOUSE	32	0.7461
51.16	51.16	84.6	P19001	Keratin, type I cytoskeletal 19	MOUSE	31	1.3735
52.2	52.2	49.5	P11499	Heat shock protein HSP 90-beta	MOUSE	29	1.3233
32.49	32.49	72.3	P63260	Actin, cytoplasmic 2	MOUSE	28	0.7502
44.4	44.4	71.4	P99024	Tubulin beta-5 chain	MOUSE	26	1.0787
6.44	42.28	65.2	P68372	Tubulin beta-4B chain	MOUSE	25	1.2071
2.99	37.72	60.3	P68369	Tubulin alpha-1A chain	MOUSE	24	1.1247
21.63	42.84	41.1	P07901	Heat shock protein HSP 90-alpha	MOUSE	23	1.5188
47.53	47.53	59.1	P48678	Prelamin-A/C	MOUSE	23	0.7789
38.06	38.06	63.7	P07356	Annexin A2	MOUSE	22	0.9668
32.54	32.54	66.1	P60710	Actin, cytoplasmic 1	MOUSE	21	0.7916
2.03	34.21	58	Q7TMM9	Tubulin beta-2A chain	MOUSE	21	0.82
0.14	34.21	58	Q9CWF2	Tubulin beta-2B chain	MOUSE	21	0.7466
2	32.17	51.6	P68368	Tubulin alpha-4A chain	MOUSE	20	1.6097
31.59	31.59	35.2	Q01853	Transitional endoplasmic reticulum ATPase	MOUSE	20	1.0137
30.56	36.02	47	P20029	78 kDa glucose-regulated protein	MOUSE	19	0.9531
33.75	33.75	51	P40142	Transketolase	MOUSE	19	1.273
29.51	29.51	62.7	P17182	Alpha-enolase	MOUSE	18	1.8141
30.53	30.53	42.7	P26443	Glutamate dehydrogenase 1, mitochondrial	MOUSE	18	0.3973
36.18	36.18	49.7	P27773	Protein disulfide-isomerase A3	MOUSE	18	0.7135
20	20	77.7	P62806	Histone H4	MOUSE	18	1.0372
27.57	27.57	63.7	P05064	Fructose-bisphosphate aldolase A	MOUSE	17	3.3875
31.62	31.62	58.5	P05213	Tubulin alpha-1B chain	MOUSE	17	0.901
26.71	26.71	54.6	P10126	Elongation factor 1-alpha 1	MOUSE	17	0.9344
25.68	25.68	70.7	P17742	Peptidyl-prolyl cis-trans isomerase A	MOUSE	17	1.0849
31.64	31.64	50.6	P26041	Moesin	MOUSE	17	1.0066
32.87	32.87	60.3	P56480	ATP synthase subunit beta, mitochondrial	MOUSE	17	0.6751
26.74	26.74	40.4	P80318	T-complex protein 1 subunit gamma	MOUSE	17	0.9521
31.88	32.83	36.9	P08113	Endoplasmin	MOUSE	16	0.9811
27.61	27.61	55.8	P10107	Annexin A1	MOUSE	16	1.7374
27.92	27.92	58	P16858	Glyceraldehyde-3-phosphate dehydrogenase	MOUSE	16	1.332
26.85	26.85	47	P63038	60 kDa heat shock protein, mitochondrial	MOUSE	16	0.7785
20.89	25.6	50.3	Q9DCV7	Keratin, type II cytoskeletal 7	MOUSE	16	57.6886
30.4	30.4	25.4	O70133	ATP-dependent RNA helicase A	MOUSE	15	0.892
26.44	26.44	29	P26040	Ezrin	MOUSE	15	1.0402
25.98	25.98	54.8	Q60854	Serpin B6	MOUSE	15	1.7256
28.62	28.62	16.9	Q69ZN7	Myoferlin	MOUSE	15	0.6697
25.19	25.19	56.8	Q8K419	Galectin-4	MOUSE	15	1.8417
2.12	22.61	36.2	Q922F4	Tubulin beta-6 chain	MOUSE	15	1.0561
22.68	22.68	56.4	P09411	Phosphoglycerate kinase 1	MOUSE	14	3.2043
27.46	27.46	82.7	P68040	Guanine nucleotide-binding protein subunit beta-2-like 1	MOUSE	14	0.944
14.7	14.7	70.8	Q9CQW5	Galectin-2	MOUSE	14	2.2499
28.46	28.46	17.6	Q9QXS1	Plectin	MOUSE	14	0.7146
21.52	21.52	51.8	O88569	Heterogeneous nuclear ribonucleoproteins A2/B1	MOUSE	13	0.717
24.67	24.67	40.1	P09103	Protein disulfide-isomerase	MOUSE	13	0.8609
25.54	25.54	13	P19096	Fatty acid synthase	MOUSE	13	1.2479
21.44	21.44	57.3	P35700	Peroxiredoxin-1	MOUSE	13	1.435
18.88	22.97	34.1	Q62167	ATP-dependent RNA helicase DDX3X	MOUSE	13	0.9993
25.85	25.85	74.1	Q99JG3	Annexin A13	MOUSE	13	1.3365
21.34	21.34	47	P08249	Malate dehydrogenase, mitochondrial	MOUSE	12	0.4842
14.86	14.86	67.4	P16045	Galectin-1	MOUSE	12	1.5622
20.13	20.13	54.3	P19157	Glutathione S-transferase P 1	MOUSE	12	2.3917
22.72	22.72	31.1	P29341	Polyadenylate-binding protein 1	MOUSE	12	0.9265
21.66	21.66	29.9	P38647	Stress-70 protein, mitochondrial	MOUSE	12	0.5903
12.55	20.76	61.9	P49312	Heterogeneous nuclear ribonucleoprotein A1	MOUSE	12	0.9234
20	20	43.8	P53026	60S ribosomal protein L10a	MOUSE	12	0.9206
23.19	23.19	46.3	P60843	Eukaryotic initiation factor 4A-I	MOUSE	12	1.2238
16.54	16.54	58.2	P62242	40S ribosomal protein S8	MOUSE	12	1.0258
22.32	22.32	48.6	P68373	Tubulin alpha-1C chain	MOUSE	12	1.1752
22.99	22.99	26	Q02053	Ubiquitin-like modifier-activating enzyme 1	MOUSE	12	1.2463
24.88	24.88	20.2	Q7TPV4	Myb-binding protein 1A	MOUSE	12	1.0939
13.73	21.04	10.2	Q8VHX6	Filamin-C	MOUSE	12	0.2582
22.03	22.03	51	Q9CZM2	60S ribosomal protein L15	MOUSE	12	0.9481
20.05	20.05	44.8	P17751	Triosephosphate isomerase	MOUSE	11	2.0358
20.2	20.2	26.7	P70168	Importin subunit beta-1	MOUSE	11	1.0193
20.26	20.26	31.4	P80313	T-complex protein 1 subunit eta	MOUSE	11	0.943
22.36	22.36	43.6	P80315	T-complex protein 1 subunit delta	MOUSE	11	1.2003
23.01	23.01	26.1	Q61656	Probable ATP-dependent RNA helicase DDX5	MOUSE	11	0.9514
23.64	23.64	14.8	Q62261	Spectrin beta chain, non-erythrocytic 1	MOUSE	11	0.7905
21.7	21.7	42.5	Q8BG05	Heterogeneous nuclear ribonucleoprotein A3	MOUSE	11	1.4946
18.6	18.6	49.2	Q9Z2X1	Heterogeneous nuclear ribonucleoprotein F	MOUSE	11	0.6597
20.24	20.24	41.8	O35639	Annexin A3	MOUSE	10	1.3287
20.15	20.15	38	O88342	WD repeat-containing protein 1	MOUSE	10	0.8071
17.42	17.42	24.2	P09405	Nucleolin	MOUSE	10	1.1384
20.05	20.05	22.8	P23116	Eukaryotic translation initiation factor 3 subunit A	MOUSE	10	0.8814
17.81	17.81	17.1	P35564	Calnexin	MOUSE	10	0.8832
20	20	28.5	P42932	T-complex protein 1 subunit theta	MOUSE	10	0.9021
17.3	17.3	38.9	P61979	Heterogeneous nuclear ribonucleoprotein K	MOUSE	10	0.9948
18.42	18.42	48.9	P62717	60S ribosomal protein L18a	MOUSE	10	0.9299
19.82	19.82	34.2	Q00612	Glucose-6-phosphate 1-dehydrogenase X	MOUSE	10	2.3194
18.52	18.52	31.7	Q03265	ATP synthase subunit alpha, mitochondrial	MOUSE	10	0.6579
14.03	14.03	69.8	Q64525	Histone H2B type 2-B	MOUSE	10	0.963
18.09	18.09	41.2	Q6ZWN5	40S ribosomal protein S9	MOUSE	10	1.0418
20.24	20.24	18.8	Q8BKC5	Importin-5	MOUSE	10	0.963
15.73	15.73	49.2	Q8CGP2	Histone H2B type 1-P	MOUSE	10	1.0915
19.83	19.83	24.7	Q99KI0	Aconitate hydratase, mitochondrial	MOUSE	10	0.6415
22.06	22.06	51.7	Q9D8N0	Elongation factor 1-gamma	MOUSE	10	0.8609
17.48	17.48	47.6	P06151	L-lactate dehydrogenase A chain	MOUSE	9	1.62
17.68	17.68	30.6	P11983	T-complex protein 1 subunit alpha	MOUSE	9	0.921
13.7	13.7	41.8	P14131	40S ribosomal protein S16	MOUSE	9	1.0889
16.48	16.48	57.2	P14211	Calreticulin	MOUSE	9	0.7396
18	18	43.9	P14869	60S acidic ribosomal protein P0	MOUSE	9	0.9549
15.59	15.59	31.7	P50580	Proliferation-associated protein 2G4	MOUSE	9	1.1868
16.1	16.1	62.9	P63101	14-3-3 protein zeta/delta	MOUSE	9	1.2348
16.32	16.32	43.5	Q6ZWV3	60S ribosomal protein L10	MOUSE	9	1.0638
17.67	17.67	32.8	Q8VEM8	Phosphate carrier protein, mitochondrial	MOUSE	9	0.6815
16.28	16.28	32.6	Q8VIJ6	Splicing factor, proline- and glutamine-rich	MOUSE	9	1.0489
17.31	17.31	26.3	Q9QUR6	Prolyl endopeptidase	MOUSE	9	1.4188
16.22	16.22	36.9	O70475	UDP-glucose 6-dehydrogenase	MOUSE	8	1.3757
12.44	12.44	21.6	P47738	Aldehyde dehydrogenase, mitochondrial	MOUSE	8	0.6349
14.96	14.96	40.6	P48962	ADP/ATP translocase 1	MOUSE	8	0.6734
8.33	12.48	38.6	P51881	ADP/ATP translocase 2	MOUSE	8	0.711
15.7	15.7	61.3	P62908	40S ribosomal protein S3	MOUSE	8	0.886
14.67	14.67	27.3	P80314	T-complex protein 1 subunit beta	MOUSE	8	0.897
16	16	38.1	P80316	T-complex protein 1 subunit epsilon	MOUSE	8	0.9987
11.47	11.47	30.3	Q7TMK9	Heterogeneous nuclear ribonucleoprotein Q	MOUSE	8	0.6431
16	16	25.8	Q8BP47	Asparagine--tRNA ligase, cytoplasmic	MOUSE	8	0.9485
10.13	10.13	36.3	Q8BP67	60S ribosomal protein L24	MOUSE	8	0.9285
11.15	11.15	62	Q8R1M2	Histone H2A.J	MOUSE	8	1.014
15.49	15.49	18.1	Q8VEK3	Heterogeneous nuclear ribonucleoprotein U	MOUSE	8	0.9569
14.75	14.75	21.3	Q99K51	Plastin-3	MOUSE	8	1.2197
16.24	16.24	45.7	Q9DBJ1	Phosphoglycerate mutase 1	MOUSE	8	1.9262
16.7	16.7	12.4	Q9JKF1	Ras GTPase-activating-like protein IQGAP1	MOUSE	8	1.0227
14.64	14.64	11.7	Q9Z1Q9	Valine--tRNA ligase	MOUSE	8	1.1387
14	14	29	O08709	Peroxiredoxin-6	MOUSE	7	1.4769
10.04	14.05	40.3	O35737	Heterogeneous nuclear ribonucleoprotein H	MOUSE	7	0.01
13.26	13.26	17.1	P06801	NADP-dependent malic enzyme	MOUSE	7	2.0365
10	10	22.7	P16110	Galectin-3	MOUSE	7	1.761
8.47	8.47	44	P18760	Cofilin-1	MOUSE	7	1.3866
14.35	14.35	35.4	P48036	Annexin A5	MOUSE	7	1.1953
10	10	40.9	P62204	Calmodulin	MOUSE	7	1.2889
12	12	32.2	P62821	Ras-related protein Rab-1A	MOUSE	7	0.8708
8.04	8.04	66.4	P62962	Profilin-1	MOUSE	7	1.5944
12	12	24.1	P80317	T-complex protein 1 subunit zeta	MOUSE	7	0.9658
10.06	10.06	41.7	Q60605	Myosin light polypeptide 6	MOUSE	7	0.7114
13.39	13.39	44.3	Q60932	Voltage-dependent anion-selective channel protein 1	MOUSE	7	0.6109
14.41	14.41	15	Q62470	Integrin alpha-3	MOUSE	7	1.0817
14.5	14.5	22.8	Q76MZ3	Serine/threonine-protein phosphatase 2A 65 kDa regulatory subunit A alpha isoform	MOUSE	7	1.3414
12.97	12.97	20.7	Q78PY7	Staphylococcal nuclease domain-containing protein 1	MOUSE	7	0.8734
13.1	13.1	10.6	Q8BU30	Isoleucine--tRNA ligase, cytoplasmic	MOUSE	7	1.0258
11.96	11.96	18.6	Q8JZQ9	Eukaryotic translation initiation factor 3 subunit B	MOUSE	7	0.9483
8.28	12.45	26.4	Q8VED5	Keratin, type II cytoskeletal 79	MOUSE	7	3.0814
12.76	12.76	20.4	Q91YQ5	Dolichyl-diphosphooligosaccharide--protein glycosyltransferase subunit 1	MOUSE	7	0.9018
12	12	38.2	Q99PT1	Rho GDP-dissociation inhibitor 1	MOUSE	7	1.8619
13.45	13.45	30.3	Q9D8E6	60S ribosomal protein L4	MOUSE	7	0.9714
14.05	14.05	47.2	Q9WVA4	Transgelin-2	MOUSE	7	1.1437
11.74	11.74	27.1	O09131	Glutathione S-transferase omega-1	MOUSE	6	1.6509
11.79	11.79	48.3	O35640	Annexin A8	MOUSE	6	0.8882
12.24	12.24	50.5	P14206	40S ribosomal protein SA	MOUSE	6	0.785
10	10	35.5	P19253	60S ribosomal protein L13a	MOUSE	6	0.788
11.75	11.75	10.2	P26039	Talin-1	MOUSE	6	0.8078
10.89	10.89	19.8	P26231	Catenin alpha-1	MOUSE	6	0.8614
11.6	11.6	44.1	P47962	60S ribosomal protein L5	MOUSE	6	0.8979
11.18	11.18	48.1	P62983	Ubiquitin-40S ribosomal protein S27a	MOUSE	6	1.2307
10.96	10.96	50.7	P63242	Eukaryotic translation initiation factor 5A-1	MOUSE	6	1.8964
8.58	12.96	35.9	P68254	14-3-3 protein theta	MOUSE	6	1.2347
3.02	11.52	31	P70333	Heterogeneous nuclear ribonucleoprotein H2	MOUSE	6	0.6805
10.64	10.64	22.4	P97351	40S ribosomal protein S3a	MOUSE	6	1.0012
11.55	11.55	32	P97429	Annexin A4	MOUSE	6	1.7374
12.16	12.16	28.4	P97461	40S ribosomal protein S5	MOUSE	6	0.9932
12.15	12.15	29	P97855	Ras GTPase-activating protein-binding protein 1	MOUSE	6	0.8724
11.23	11.23	21.2	Q02257	Junction plakoglobin	MOUSE	6	1.1982
11.47	11.47	17.2	Q61316	Heat shock 70 kDa protein 4	MOUSE	6	1.1238
12.88	12.88	44	Q61598	Rab GDP dissociation inhibitor beta	MOUSE	6	1.3832
12.9	12.9	45.6	Q61937	Nucleophosmin	MOUSE	6	1.0393
12.53	12.53	14.9	Q91V92	ATP-citrate synthase	MOUSE	6	2.0194
12.6	12.6	44.3	Q922Q8	Leucine-rich repeat-containing protein 59	MOUSE	6	0.9505
8	8	31	Q9CPR4	60S ribosomal protein L17	MOUSE	6	1.0876
12	12	18.4	Q9CWJ9	Bifunctional purine biosynthesis protein PURH	MOUSE	6	1.9414
8.36	8.36	13.8	Q9EPL8	Importin-7	MOUSE	6	1.2947
11.31	11.31	54.8	Q9Z1Q5	Chloride intracellular channel protein 1	MOUSE	6	1.5941
8.04	10.05	11.3	O08810	116 kDa U5 small nuclear ribonucleoprotein component	MOUSE	5	0.8155
7.53	7.53	27.9	P05202	Aspartate aminotransferase, mitochondrial	MOUSE	5	0.7278
9.49	9.49	44.5	P08752	Guanine nucleotide-binding protein G(i) subunit alpha-2	MOUSE	5	0.6517
11.62	11.62	39.3	P14148	60S ribosomal protein L7	MOUSE	5	1.0352
10.14	10.14	15.9	P14685	26S proteasome non-ATPase regulatory subunit 3	MOUSE	5	1.0015
9.43	9.43	11.6	P16546	Spectrin alpha chain, non-erythrocytic 1	MOUSE	5	0.9738
10	10	25.1	P17225	Polypyrimidine tract-binding protein 1	MOUSE	5	0.893
8	8	25.3	P24452	Macrophage-capping protein	MOUSE	5	1.3919
10.74	10.74	24.8	P24472	Glutathione S-transferase A4	MOUSE	5	2.3351
10.06	10.06	22.1	P27659	60S ribosomal protein L3	MOUSE	5	0.9977
10.09	10.09	19.7	P30416	Peptidyl-prolyl cis-trans isomerase FKBP4	MOUSE	5	1.7138
9.13	9.13	15.5	P46935	E3 ubiquitin-protein ligase NEDD4	MOUSE	5	1.2079
3.76	3.76	23.4	P47791	Glutathione reductase, mitochondrial	MOUSE	5	5.182
10	10	35.3	P51150	Ras-related protein Rab-7a	MOUSE	5	0.7744
8.68	8.68	17.8	P61161	Actin-related protein 2	MOUSE	5	0.9772
8.64	10.78	59.2	P62259	14-3-3 protein epsilon	MOUSE	5	1.4701
11.41	11.41	46.8	P62702	40S ribosomal protein S4, X isoform	MOUSE	5	1
8.91	8.91	24.1	P62827	GTP-binding nuclear protein Ran	MOUSE	5	0.6265
9.24	9.24	65	P62830	60S ribosomal protein L23	MOUSE	5	1.0771
10.06	10.06	26.3	P63087	Serine/threonine-protein phosphatase PP1-gamma catalytic subunit	MOUSE	5	0.7751
8	8	53	P63323	40S ribosomal protein S12	MOUSE	5	0.9796
6	10.07	24	P68510	14-3-3 protein eta	MOUSE	5	1.0566
10.51	10.51	29.1	P84099	60S ribosomal protein L19	MOUSE	5	1.2306
10.07	10.07	42.1	P84104	Serine/arginine-rich splicing factor 3	MOUSE	5	0.9527
7.17	7.17	55.9	P84228	Histone H3.2	MOUSE	5	1.173
10	10	73	P99027	60S acidic ribosomal protein P2	MOUSE	5	1.0296
10	10	50.4	Q05816	Fatty acid-binding protein, epidermal	MOUSE	5	2.3107
9.7	9.7	32	Q3TW96	UDP-N-acetylhexosamine pyrophosphorylase-like protein 1	MOUSE	5	1.8378
6.7	6.7	11.1	Q62351	Transferrin receptor protein 1	MOUSE	5	0.7028
10.53	10.53	8.9	Q6ZQ38	Cullin-associated NEDD8-dissociated protein 1	MOUSE	5	1.1371
10.85	10.85	21	Q8BHN3	Neutral alpha-glucosidase AB	MOUSE	5	0.8808
10.74	10.74	25.3	Q8BMD8	Calcium-binding mitochondrial carrier protein SCaMC-1	MOUSE	5	0.6614
10.04	10.04	17.6	Q8QZY1	Eukaryotic translation initiation factor 3 subunit L	MOUSE	5	0.8778
10.01	10.01	25.4	Q8R081	Heterogeneous nuclear ribonucleoprotein L	MOUSE	5	0.425
10.23	10.23	44	Q8VC28	Aldo-keto reductase family 1 member C13	MOUSE	5	2.9454
8.76	8.76	17.5	Q9CZU6	Citrate synthase, mitochondrial	MOUSE	5	0.8246
10.48	10.48	49	Q9CZX8	40S ribosomal protein S19	MOUSE	5	1.0372
10.77	10.77	23.1	Q9D0E1	Heterogeneous nuclear ribonucleoprotein M	MOUSE	5	0.9977
10	10	25.7	Q9DCD0	6-phosphogluconate dehydrogenase, decarboxylating	MOUSE	5	1.994
10	10	32.7	Q9R0P5	Destrin	MOUSE	5	1.5551
7.24	7.24	22.1	O09061	Proteasome subunit beta type-1	MOUSE	4	0.8863
8.4	8.4	46.3	O09167	60S ribosomal protein L21	MOUSE	4	1.4614
5.51	5.51	46.4	O89086	Putative RNA-binding protein 3	MOUSE	4	1.0815
7.99	7.99	29.7	P12970	60S ribosomal protein L7a	MOUSE	4	1.1508
8.19	8.19	31.1	P14115	60S ribosomal protein L27a	MOUSE	4	0.8547
6.5	6.5	31.4	P19783	Cytochrome c oxidase subunit 4 isoform 1, mitochondrial	MOUSE	4	0.7532
8	8	28.2	P24369	Peptidyl-prolyl cis-trans isomerase B	MOUSE	4	0.7282
6	6	12.3	P25444	40S ribosomal protein S2	MOUSE	4	0.7961
8	8	20.2	P26369	Splicing factor U2AF 65 kDa subunit	MOUSE	4	1.0125
7.35	7.35	24	P26638	Serine--tRNA ligase, cytoplasmic	MOUSE	4	1.4045
8	8	15.6	P28656	Nucleosome assembly protein 1-like 1	MOUSE	4	1.4636
6.35	6.35	28.4	P46471	26S protease regulatory subunit 7	MOUSE	4	0.8224
7.88	7.88	32.9	P47757	F-actin-capping protein subunit beta	MOUSE	4	0.8615
8	8	26.1	P47963	60S ribosomal protein L13	MOUSE	4	0.9843
7.21	7.21	18.8	P50247	Adenosylhomocysteinase	MOUSE	4	1.2527
7.42	7.42	40	P62245	40S ribosomal protein S15a	MOUSE	4	1.0146
8.14	8.14	54	P62270	40S ribosomal protein S18	MOUSE	4	0.8508
6.14	6.14	30.6	P62492	Ras-related protein Rab-11A	MOUSE	4	0.7338
6.88	6.88	73.9	P62855	40S ribosomal protein S26	MOUSE	4	1.2569
8	8	51.3	P62889	60S ribosomal protein L30	MOUSE	4	0.9222
6.7	6.7	21.5	P63028	Translationally-controlled tumor protein	MOUSE	4	1.7885
6.02	6.02	25.6	P63158	High mobility group protein B1	MOUSE	4	1.1022
7.44	7.44	33.9	P63325	40S ribosomal protein S10	MOUSE	4	0.8821
8	8	30.9	Q01768	Nucleoside diphosphate kinase B	MOUSE	4	1.5854
8	8	37.8	Q3THE2	Myosin regulatory light chain 12B	MOUSE	4	0.637
2	6	32	Q3THW5	Histone H2A.V	MOUSE	4	0.7442
7.96	7.96	12.1	Q3U1J4	DNA damage-binding protein 1	MOUSE	4	1.2934
7.61	7.61	28.7	Q61753	D-3-phosphoglycerate dehydrogenase	MOUSE	4	0.9703
7.59	7.59	10.8	Q6NZJ6	Eukaryotic translation initiation factor 4 gamma 1	MOUSE	4	0.9812
7.21	7.21	20.7	Q6ZQM8	UDP-glucuronosyltransferase 1-7C	MOUSE	4	0.8071
6	6	35.4	Q8BFU2	Histone H2A type 3	MOUSE	4	1.3452
7.87	7.87	6.5	Q8R1B4	Eukaryotic translation initiation factor 3 subunit C	MOUSE	4	1.023
7.96	7.96	14.1	Q8VDM4	26S proteasome non-ATPase regulatory subunit 2	MOUSE	4	1.1179
7.23	7.23	25.2	Q920E5	Farnesyl pyrophosphate synthase	MOUSE	4	5.7627
6.67	6.67	37.5	Q99020	Heterogeneous nuclear ribonucleoprotein A/B	MOUSE	4	0.9388
7.58	7.58	36	Q9CQ65	S-methyl-5'-thioadenosine phosphorylase	MOUSE	4	2.8143
2.04	5.03	32.9	Q9CQV8	14-3-3 protein beta/alpha	MOUSE	4	0.9865
7.05	7.05	9.8	Q9D0I9	Arginine--tRNA ligase, cytoplasmic	MOUSE	4	0.9341
8.73	8.73	13.9	Q9EQK5	Major vault protein	MOUSE	4	0.8061
6.35	6.35	10.8	Q9ERK4	Exportin-2	MOUSE	4	0.9824
8	8	16.4	Q9JIF0	Protein arginine N-methyltransferase 1	MOUSE	4	1.0408
7.55	7.55	33.2	Q9QUI0	Transforming protein RhoA	MOUSE	4	1.2154
8.34	8.34	11.6	Q9R100	Cadherin-17	MOUSE	4	1.0768
7.51	7.51	28	Q9WV32	Actin-related protein 2/3 complex subunit 1B	MOUSE	4	1.1122
4	4	17.3	O35658	Complement component 1 Q subcomponent-binding protein, mitochondrial	MOUSE	3	0.7843
4.47	4.47	15.2	O55234	Proteasome subunit beta type-5	MOUSE	3	0.9139
5.2	5.2	18	O70503	Estradiol 17-beta-dehydrogenase 12	MOUSE	3	0.9225
6.04	6.04	21.8	O88477	Insulin-like growth factor 2 mRNA-binding protein 1	MOUSE	3	1.2083
3.36	3.36	15.4	O88685	26S protease regulatory subunit 6A	MOUSE	3	0.8443
6.51	6.51	19	P06745	Glucose-6-phosphate isomerase	MOUSE	3	1.621
4.3	4.3	22.8	P08030	Adenine phosphoribosyltransferase	MOUSE	3	2.4001
6	6	32.4	P10639	Thioredoxin	MOUSE	3	1.7519
4	6.4	25.1	P13745	Glutathione S-transferase A1	MOUSE	3	0.8317
5.07	5.07	12.1	P24270	Catalase	MOUSE	3	0.5008
6	6	64.8	P26883	Peptidyl-prolyl cis-trans isomerase FKBP1A	MOUSE	3	2.3808
6.99	6.99	32.8	P29391	Ferritin light chain 1	MOUSE	3	3.6834
5.87	5.87	20.7	P29758	Ornithine aminotransferase, mitochondrial	MOUSE	3	0.5494
5.77	5.77	16.8	P30999	Catenin delta-1	MOUSE	3	0.8878
3.43	3.43	33	P34884	Macrophage migration inhibitory factor	MOUSE	3	3.1959
6	6	15.8	P35282	Ras-related protein Rab-21	MOUSE	3	1.1583
4	6	19.9	P35293	Ras-related protein Rab-18	MOUSE	3	0.713
6	6	14.4	P35980	60S ribosomal protein L18	MOUSE	3	1.083
4.26	4.26	25.2	P47753	F-actin-capping protein subunit alpha-1	MOUSE	3	0.9702
6	6	25	P47911	60S ribosomal protein L6	MOUSE	3	1.0698
5.23	5.23	9.2	P50516	V-type proton ATPase catalytic subunit A	MOUSE	3	1.5429
6.08	6.08	21.9	P52293	Importin subunit alpha-2	MOUSE	3	0.9505
6	6	25	P53994	Ras-related protein Rab-2A	MOUSE	3	1.1253
6	6	34.3	P56395	Cytochrome b5	MOUSE	3	0.76
6	6	17.2	P56959	RNA-binding protein FUS	MOUSE	3	0.9006
6.21	6.21	34.5	P57776	Elongation factor 1-delta	MOUSE	3	0.9423
6	6	42	P60867	40S ribosomal protein S20	MOUSE	3	1.0152
2	6	16	P61027	Ras-related protein Rab-10	MOUSE	3	0.7475
6.02	6.02	23.7	P62082	40S ribosomal protein S7	MOUSE	3	0.8823
4.02	4.02	23.2	P62264	40S ribosomal protein S14	MOUSE	3	1.0433
6	6	23.8	P62267	40S ribosomal protein S23	MOUSE	3	0.946
6.25	6.25	35.4	P62281	40S ribosomal protein S11	MOUSE	3	0.9258
5.42	5.42	31.3	P62754	40S ribosomal protein S6	MOUSE	3	0.9428
4	4	17.9	P62843	40S ribosomal protein S15	MOUSE	3	1.1677
5.66	5.66	30.6	P62880	Guanine nucleotide-binding protein G(I)/G(S)/G(T) subunit beta-2	MOUSE	3	0.7169
6.09	6.09	18.5	P62911	60S ribosomal protein L32	MOUSE	3	1.3806
4.99	5	32.9	P62960	Nuclease-sensitive element-binding protein 1	MOUSE	3	57.6886
6.01	6.01	44	P63330	Serine/threonine-protein phosphatase 2A catalytic subunit alpha isoform	MOUSE	3	1.0658
5.46	5.46	24.6	P70296	Phosphatidylethanolamine-binding protein 1	MOUSE	3	0.9873
6.09	6.09	5.1	P70670	Nascent polypeptide-associated complex subunit alpha, muscle-specific form	MOUSE	3	1.1073
4.66	4.66	27.2	P84244	Histone H3.3	MOUSE	3	1.2893
4.85	4.85	9	Q08943	FACT complex subunit SSRP1	MOUSE	3	0.6897
4.88	4.88	31.2	Q60930	Voltage-dependent anion-selective channel protein 2	MOUSE	3	0.627
6.33	6.33	17.7	Q61024	Asparagine synthetase [glutamine-hydrolyzing]	MOUSE	3	1.9448
6	6	11.5	Q61029	Lamina-associated polypeptide 2, isoforms beta/delta/epsilon/gamma	MOUSE	3	0.985
4.41	4.41	11.2	Q61425	Hydroxyacyl-coenzyme A dehydrogenase, mitochondrial	MOUSE	3	0.7541
5.63	5.63	7.1	Q61739	Integrin alpha-6	MOUSE	3	1.2249
6	6	69.4	Q62426	Cystatin-B	MOUSE	3	2.7096
6	6	10.1	Q64133	Amine oxidase [flavin-containing] A	MOUSE	3	0.6441
2.99	2.99	30.2	Q64524	Histone H2B type 2-E	MOUSE	3	1.0175
6.23	6.23	17.2	Q64727	Vinculin	MOUSE	3	1.1456
2.04	5.98	11.9	Q6IFZ6	Keratin, type II cytoskeletal 1b	MOUSE	3	56.7681
6	6	47.6	Q6ZWU9	40S ribosomal protein S27	MOUSE	3	1.0664
5.66	5.66	4.5	Q8BMJ2	Leucine--tRNA ligase, cytoplasmic	MOUSE	3	0.9104
6.03	6.03	4.8	Q8CGC7	Bifunctional glutamate/proline--tRNA ligase	MOUSE	3	1.0476
6	6	36.9	Q8CGP7	Histone H2A type 1-K	MOUSE	3	1.0553
5.13	5.13	11.9	Q8CIE6	Coatomer subunit alpha	MOUSE	3	0.9431
5.33	5.33	19.9	Q8K2B3	Succinate dehydrogenase [ubiquinone] flavoprotein subunit, mitochondrial	MOUSE	3	0.8257
5.55	5.55	7.1	Q8K310	Matrin-3	MOUSE	3	0.8108
5.62	5.62	8.6	Q8VDJ3	Vigilin	MOUSE	3	1.0028
5.33	5.33	17.5	Q91W90	Thioredoxin domain-containing protein 5	MOUSE	3	0.6425
6.43	6.43	16.2	Q99JI4	26S proteasome non-ATPase regulatory subunit 6	MOUSE	3	0.9305
6.03	6.03	28.2	Q99JY9	Actin-related protein 3	MOUSE	3	0.7734
6.09	6.09	25.4	Q99K48	Non-POU domain-containing octamer-binding protein	MOUSE	3	0.8378
3.44	3.44	20.4	Q99LC5	Electron transfer flavoprotein subunit alpha, mitochondrial	MOUSE	3	0.3982
5.38	5.38	32.1	Q9CPU0	Lactoylglutathione lyase	MOUSE	3	4.7077
6	6	8.1	Q9CQN1	Heat shock protein 75 kDa, mitochondrial	MOUSE	3	0.6164
6	6	34.9	Q9CQX2	Cytochrome b5 type B	MOUSE	3	1.0872
6	6	23.5	Q9CR57	60S ribosomal protein L14	MOUSE	3	0.983
4.94	4.94	31.5	Q9CX86	Heterogeneous nuclear ribonucleoprotein A0	MOUSE	3	1.0074
6	6	23.6	Q9CXW4	60S ribosomal protein L11	MOUSE	3	0.9481
6.04	6.04	9.2	Q9CZD3	Glycine--tRNA ligase	MOUSE	3	0.85
5.17	5.17	42.9	Q9CZY3	Ubiquitin-conjugating enzyme E2 variant 1	MOUSE	3	1.4454
5.89	5.89	8.3	Q9D0R2	Threonine--tRNA ligase, cytoplasmic	MOUSE	3	1.0556
2.06	2.06	27.8	Q9D2U9	Histone H2B type 3-A	MOUSE	3	1.0112
4.16	4.16	26.4	Q9D7G0	Ribose-phosphate pyrophosphokinase 1	MOUSE	3	1.4689
5	5	14.3	Q9D8W5	26S proteasome non-ATPase regulatory subunit 12	MOUSE	3	1.3837
3.79	3.79	10.4	Q9DB77	Cytochrome b-c1 complex subunit 2, mitochondrial	MOUSE	3	0.8132
4.24	4.24	4.9	Q9DBG3	AP-2 complex subunit beta	MOUSE	3	0.842
4.86	4.86	17.6	Q9JIK5	Nucleolar RNA helicase 2	MOUSE	3	0.8667
5.56	5.56	19.3	Q9JMA1	Ubiquitin carboxyl-terminal hydrolase 14	MOUSE	3	1.2037
6	6	24	Q9QUM9	Proteasome subunit alpha type-6	MOUSE	3	0.8457
6	6	23.8	Q9R0P3	S-formylglutathione hydrolase	MOUSE	3	1.5895
6.39	6.39	22.3	Q9Z1Z2	Serine-threonine kinase receptor-associated protein	MOUSE	3	0.7001
6	6	22.7	Q9Z204	Heterogeneous nuclear ribonucleoproteins C1/C2	MOUSE	3	0.7842
4.03	4.03	6.7	A2A863	Integrin beta-4	MOUSE	2	2.1544
3.21	3.21	8.4	O08529	Calpain-2 catalytic subunit	MOUSE	2	1.2557
4	4	14.6	O08756	3-hydroxyacyl-CoA dehydrogenase type-2	MOUSE	2	0.8157
0.76	0.76	26.1	O35129	Prohibitin-2	MOUSE	2	0.5325
3.89	3.89	33	O35143	ATPase inhibitor, mitochondrial	MOUSE	2	0.618
4.03	4.03	16.5	O35459	Delta(3,5)-Delta(2,4)-dienoyl-CoA isomerase, mitochondrial	MOUSE	2	0.7576
4	4	13.5	O54724	Polymerase I and transcript release factor	MOUSE	2	0.8371
4.05	4.05	7.3	O54734	Dolichyl-diphosphooligosaccharide--protein glycosyltransferase 48 kDa subunit	MOUSE	2	0.673
4.73	4.73	22.6	O55022	Membrane-associated progesterone receptor component 1	MOUSE	2	0.6481
4.03	4.03	18.8	O55135	Eukaryotic translation initiation factor 6	MOUSE	2	1.4016
4.47	4.47	63.6	O55142	60S ribosomal protein L35a	MOUSE	2	0.8103
4.36	4.36	25.7	O70194	Eukaryotic translation initiation factor 3 subunit D	MOUSE	2	1.0681
2.04	2.04	17.8	O70251	Elongation factor 1-beta	MOUSE	2	0.8325
4.05	4.05	18.8	O70310	Glycylpeptide N-tetradecanoyltransferase 1	MOUSE	2	0.5024
3.62	3.62	11.2	O88456	Calpain small subunit 1	MOUSE	2	1.079
4.42	4.42	12.5	O88533	Aromatic-L-amino-acid decarboxylase	MOUSE	2	2.9294
4	4	8.8	P00405	Cytochrome c oxidase subunit 2	MOUSE	2	0.9187
4	4	25.7	P00493	Hypoxanthine-guanine phosphoribosyltransferase	MOUSE	2	1.2125
4	4	10.2	P05201	Aspartate aminotransferase, cytoplasmic	MOUSE	2	1.6648
4.35	4.35	12.4	P09055	Integrin beta-1	MOUSE	2	0.9256
4.04	4.04	62.7	P0CG50	Polyubiquitin-C	MOUSE	2	1.1365
3.09	3.09	14.8	P10605	Cathepsin B	MOUSE	2	0.7315
2.97	2.97	12.1	P12382	6-phosphofructokinase, liver type	MOUSE	2	1.2158
4.01	4.01	30.8	P12787	Cytochrome c oxidase subunit 5A, mitochondrial	MOUSE	2	0.5863
4.74	4.74	35.6	P14152	Malate dehydrogenase, cytoplasmic	MOUSE	2	1.2981
3.76	3.76	12.8	P14733	Lamin-B1	MOUSE	2	1.0733
3.04	3.04	10.7	P14824	Annexin A6	MOUSE	2	0.7728
4.06	4.06	28.4	P17918	Proliferating cell nuclear antigen	MOUSE	2	1.0427
2.23	2.23	11.2	P18242	Cathepsin D	MOUSE	2	0.6188
2.53	2.53	20.4	P21107	Tropomyosin alpha-3 chain	MOUSE	2	0.5229
4.16	4.16	14.2	P23198	Chromobox protein homolog 3	MOUSE	2	0.777
4.22	4.22	9.7	P24547	Inosine-5'-monophosphate dehydrogenase 2	MOUSE	2	1.1468
3.39	3.39	12.4	P25085	Interleukin-1 receptor antagonist protein	MOUSE	2	13.8291
1.98	1.98	9.6	P25206	DNA replication licensing factor MCM3	MOUSE	2	0.9965
4.01	4.01	20.7	P32067	Lupus La protein homolog	MOUSE	2	0.8474
3.28	3.28	15.8	P34022	Ran-specific GTPase-activating protein	MOUSE	2	2.4461
1.52	1.52	26.9	P35550	rRNA 2'-O-methyltransferase fibrillarin	MOUSE	2	1.0529
4.89	4.89	36.4	P35979	60S ribosomal protein L12	MOUSE	2	0.7225
4.91	4.91	8.2	P39447	Tight junction protein ZO-1	MOUSE	2	0.9593
4.62	4.62	18.4	P40124	Adenylyl cyclase-associated protein 1	MOUSE	2	1.2785
4.04	4.04	19.4	P42208	Septin-2	MOUSE	2	0.8427
2.07	2.07	17.8	P43274	Histone H1.4	MOUSE	2	0.7756
4.25	4.25	15.6	P46664	Adenylosuccinate synthetase isozyme 2	MOUSE	2	1.7527
4	4	51.4	P47964	60S ribosomal protein L36	MOUSE	2	0.9458
3.63	3.63	15.3	P49718	DNA replication licensing factor MCM5	MOUSE	2	0.6409
4	4	9	P49722	Proteasome subunit alpha type-2	MOUSE	2	0.8826
2.06	2.06	11.4	P51174	Long-chain specific acyl-CoA dehydrogenase, mitochondrial	MOUSE	2	0.5817
2.72	2.72	9.5	P51855	Glutathione synthetase	MOUSE	2	1.2693
2.07	2.07	12.4	P54775	26S protease regulatory subunit 6B	MOUSE	2	0.9594
3.25	3.25	16.1	P59999	Actin-related protein 2/3 complex subunit 4	MOUSE	2	0.7044
3.51	3.51	14.9	P60335	Poly(rC)-binding protein 1	MOUSE	2	1.1223
4	4	13	P61021	Ras-related protein Rab-5B	MOUSE	2	1.0005
4.09	4.09	13.3	P61164	Alpha-centractin	MOUSE	2	0.5573
4.36	4.36	17.2	P61255	60S ribosomal protein L26	MOUSE	2	0.7049
3.85	3.85	10.6	P61290	Proteasome activator complex subunit 3	MOUSE	2	1.4105
4.12	4.12	41.3	P61514	60S ribosomal protein L37a	MOUSE	2	0.9559
4	4	12.3	P62196	26S protease regulatory subunit 8	MOUSE	2	60.7592
4.22	4.22	30.5	P62301	40S ribosomal protein S13	MOUSE	2	0.924
4.27	4.27	43.7	P62320	Small nuclear ribonucleoprotein Sm D3	MOUSE	2	0.9895
4	4	31.1	P62334	26S protease regulatory subunit 10B	MOUSE	2	0.9557
2.34	2.34	5.4	P63005	Platelet-activating factor acetylhydrolase IB subunit alpha	MOUSE	2	1.1489
4	4	55.1	P63168	Dynein light chain 1, cytoplasmic	MOUSE	2	0.948
4	4	13.9	P63280	SUMO-conjugating enzyme UBC9	MOUSE	2	1.3081
4	4	17.5	P63321	Ras-related protein Ral-A	MOUSE	2	0.9037
3.77	3.77	16.5	P67778	Prohibitin	MOUSE	2	0.7598
4	4	9.3	P67871	Casein kinase II subunit beta	MOUSE	2	1.1549
3.7	3.7	12.7	P70698	CTP synthase 1	MOUSE	2	0.856
4	4	28.2	P83870	PHD finger-like domain-containing protein 5A	MOUSE	2	0.9349
4.45	4.47	38.5	P84089	Enhancer of rudimentary homolog	MOUSE	2	0.7935
2.01	2.01	25.4	P97314	Cysteine and glycine-rich protein 2	MOUSE	2	1.1576
4	4	6.4	P97384	Annexin A11	MOUSE	2	2.0924
2.01	2.01	16.2	P97807	Fumarate hydratase, mitochondrial	MOUSE	2	0.6647
3.44	3.44	10.6	P99026	Proteasome subunit beta type-4	MOUSE	2	0.9407
3.96	3.96	3.5	Q01320	DNA topoisomerase 2-alpha	MOUSE	2	0.8313
3.85	3.85	8.6	Q03145	Ephrin type-A receptor 2	MOUSE	2	0.8526
3.15	3.15	12.5	Q05144	Ras-related C3 botulinum toxin substrate 2	MOUSE	2	1.0829
4	4	7.6	Q3THS6	S-adenosylmethionine synthase isoform type-2	MOUSE	2	1.1978
3.55	3.55	7.3	Q5SYD0	Unconventional myosin-Id	MOUSE	2	1.6659
2.11	2.11	6.5	Q60597	2-oxoglutarate dehydrogenase, mitochondrial	MOUSE	2	0.4976
2.99	2.99	23.3	Q60931	Voltage-dependent anion-selective channel protein 3	MOUSE	2	0.6901
4.38	4.38	23.1	Q61166	Microtubule-associated protein RP/EB family member 1	MOUSE	2	1.1652
4	4	9.6	Q61171	Peroxiredoxin-2	MOUSE	2	0.9671
4.93	4.93	7.4	Q61881	DNA replication licensing factor MCM7	MOUSE	2	0.7268
2.7	2.7	22.9	Q61990	Poly(rC)-binding protein 2	MOUSE	2	0.9343
4.61	4.61	15.8	Q62095	ATP-dependent RNA helicase DDX3Y	MOUSE	2	0.7945
4.63	4.63	15	Q62376	U1 small nuclear ribonucleoprotein 70 kDa	MOUSE	2	0.5635
2.78	2.78	28.4	Q64433	10 kDa heat shock protein, mitochondrial	MOUSE	2	0.7013
3.68	3.68	7.2	Q64511	DNA topoisomerase 2-beta	MOUSE	2	0.8447
5.03	5.03	13.1	Q64521	Glycerol-3-phosphate dehydrogenase, mitochondrial	MOUSE	2	0.8394
4	4	30	Q64522	Histone H2A type 2-B	MOUSE	2	1.0095
4.68	4.68	48.1	Q64523	Histone H2A type 2-C	MOUSE	2	1.1221
4.03	4.03	29.4	Q6IRU2	Tropomyosin alpha-4 chain	MOUSE	2	0.7536
4.69	4.69	26	Q6ZWV7	60S ribosomal protein L35	MOUSE	2	1.2702
4	4	8.8	Q8BG32	26S proteasome non-ATPase regulatory subunit 11	MOUSE	2	0.9973
4.54	4.54	6.4	Q8BH59	Calcium-binding mitochondrial carrier protein Aralar1	MOUSE	2	0.6909
3.36	3.36	6.8	Q8BH64	EH domain-containing protein 2	MOUSE	2	0.485
4.07	4.07	8.5	Q8BK67	Protein RCC2	MOUSE	2	1.1456
4.28	4.28	30.4	Q8BSL7	ADP-ribosylation factor 2	MOUSE	2	1.0119
4	4	10.8	Q8C0C7	Phenylalanine--tRNA ligase alpha subunit	MOUSE	2	0.717
4.18	4.18	42.1	Q8CGP1	Histone H2B type 1-K	MOUSE	2	1.0901
4.18	4.18	7.7	Q8R1F1	Niban-like protein 1	MOUSE	2	1.3539
3.7	3.7	13.6	Q8VDW0	ATP-dependent RNA helicase DDX39A	MOUSE	2	0.8011
4	4	5.8	Q91V12	Cytosolic acyl coenzyme A thioester hydrolase	MOUSE	2	1.0065
2	4	38.1	Q91V41	Ras-related protein Rab-14	MOUSE	2	0.7508
4	4	14.9	Q91YR1	Twinfilin-1	MOUSE	2	1.0878
4.02	4.02	11.8	Q921F2	TAR DNA-binding protein 43	MOUSE	2	0.8367
2.96	2.96	16	Q93092	Transaldolase	MOUSE	2	1.0075
4	4	9.9	Q99JX4	Eukaryotic translation initiation factor 3 subunit M	MOUSE	2	3.7013
2.89	2.89	21.9	Q99K85	Phosphoserine aminotransferase	MOUSE	2	0.7632
4.68	4.68	16.7	Q99KK7	Dipeptidyl peptidase 3	MOUSE	2	1.1398
3.47	3.47	9.1	Q99KP6	Pre-mRNA-processing factor 19	MOUSE	2	0.6906
2.99	2.99	4.9	Q99MR6	Serrate RNA effector molecule homolog	MOUSE	2	0.6454
4.13	4.13	47.9	Q9CPQ3	Mitochondrial import receptor subunit TOM22 homolog	MOUSE	2	0.6015
3.15	3.15	25.5	Q9CPU4	Microsomal glutathione S-transferase 3	MOUSE	2	1.7846
4.03	4.03	12.5	Q9CQQ7	ATP synthase subunit b, mitochondrial	MOUSE	2	0.7168
4.73	4.74	15	Q9CVB6	Actin-related protein 2/3 complex subunit 2	MOUSE	2	0.979
4.35	4.35	12.3	Q9CY58	Plasminogen activator inhibitor 1 RNA-binding protein	MOUSE	2	0.9857
2.93	2.93	9.5	Q9CZW5	Mitochondrial import receptor subunit TOM70	MOUSE	2	0.7243
4.53	4.53	11.6	Q9D024	Coiled-coil domain-containing protein 47	MOUSE	2	0.5896
2.36	2.36	12.3	Q9D051	Pyruvate dehydrogenase E1 component subunit beta, mitochondrial	MOUSE	2	0.372
4.17	4.17	33.6	Q9D0T1	NHP2-like protein 1	MOUSE	2	0.902
3.5	3.5	14.4	Q9D1G1	Ras-related protein Rab-1B	MOUSE	2	0.7805
1.66	1.66	5.2	Q9D2R0	Acetoacetyl-CoA synthetase	MOUSE	2	2.3209
4	4	17.1	Q9D358	Low molecular weight phosphotyrosine protein phosphatase	MOUSE	2	6.9899
2.55	2.55	9	Q9D6F9	Tubulin beta-4A chain	MOUSE	2	2.1796
2.4	2.4	18	Q9D819	Inorganic pyrophosphatase	MOUSE	2	1.8143
0.97	0.97	17	Q9DB05	Alpha-soluble NSF attachment protein	MOUSE	2	0.8079
4	4	5.5	Q9DBG6	Dolichyl-diphosphooligosaccharide--protein glycosyltransferase subunit 2	MOUSE	2	0.7358
4	4	10.7	Q9DBP5	UMP-CMP kinase	MOUSE	2	1.6617
3.52	3.52	11.6	Q9DCH4	Eukaryotic translation initiation factor 3 subunit F	MOUSE	2	0.7658
3.64	3.64	9.2	Q9DCL9	Multifunctional protein ADE2	MOUSE	2	1.1347
3.04	3.04	21.9	Q9DCN2	NADH-cytochrome b5 reductase 3	MOUSE	2	0.6337
3.89	3.89	12.9	Q9DCW4	Electron transfer flavoprotein subunit beta	MOUSE	2	0.4181
4	4	11.8	Q9JII5	DAZ-associated protein 1	MOUSE	2	1.2883
4	4	17.9	Q9JII6	Alcohol dehydrogenase [NADP(+)]	MOUSE	2	0.7966
1.91	1.91	5.2	Q9JJ28	Protein flightless-1 homolog	MOUSE	2	1.2481
3.23	3.23	8.1	Q9JKR6	Hypoxia up-regulated protein 1	MOUSE	2	0.821
3.77	3.77	15.5	Q9JM14	5'(3')-deoxyribonucleotidase, cytosolic type	MOUSE	2	1.124
0.65	2.4	6.4	Q9QXX4	Calcium-binding mitochondrial carrier protein Aralar2	MOUSE	2	0.644
4	4	8.8	Q9QXY6	EH domain-containing protein 3	MOUSE	2	61.0004
4	4	22.8	Q9QZD9	Eukaryotic translation initiation factor 3 subunit I	MOUSE	2	0.805
4.45	4.45	32.5	Q9R0Q7	Prostaglandin E synthase 3	MOUSE	2	0.9835
4.83	4.83	10.7	Q9R112	Sulfide:quinone oxidoreductase, mitochondrial	MOUSE	2	0.6366
4	4	27.8	Q9R1P4	Proteasome subunit alpha type-1	MOUSE	2	1.2027
3.66	3.66	22.7	Q9WTX5	S-phase kinase-associated protein 1	MOUSE	2	0.9869
4.32	4.32	9.9	Q9WU78	Programmed cell death 6-interacting protein	MOUSE	2	1.0124
4	4	6.4	Q9WVE8	Protein kinase C and casein kinase substrate in neurons protein 2	MOUSE	2	1.2966
4.03	4.03	8.2	Q9Z0K8	Pantetheinase	MOUSE	2	1.1929
2.8	2.8	5.1	Q9Z1N5	Spliceosome RNA helicase Ddx39b	MOUSE	2	0.8029
4	4	15.8	Q9Z2U1	Proteasome subunit alpha type-5	MOUSE	2	1.0677

## Sheet: WCEMembrane SILAC Comparison
Name	LOG(RLSCdH/RLSCs) WCE	LOG(RLSCdH/RLSCs) Membrane
Tropomyosin-4	-0.122859110215179	-0.301029995663981
Glutamate dehydrogenase 1	-0.400881434944637	-0.301029995663981
Ribosomal protein L13	-0.00687251489428989	-0.301029995663981
Vimentin	-0.075513956266085	-0.301029995663981
Alpha-actinin-1	-0.267525822718806	-0.221848749616356
Beta-ETF	-0.378719832449585	-0.221848749616356
ATP-dependent RNA helicase A	-0.0496351456238769	-0.221848749616356
Alpha-ETF	-0.399898744308609	-0.221848749616356
HnRNP C1 /C2	-0.105573162035812	-0.221848749616356
Pyruvate dehydrogenase E1	-0.429457060118102	-0.154901959985743
Amine oxidase A	-0.191046700844089	-0.154901959985743
Desmoplakin-3	0.0785293152543462	0.176091259055681
Galectin-3	0.245759355967277	0.176091259055681
Ezrin (p81)	0.0171168494388133	0.176091259055681
Galectin-1	0.193736633469647	0.176091259055681
Galectin-2	0.352163215705443	0.176091259055681
Catenin delta-1	-0.0516848593106521	0.176091259055681
34/67 kDa laminin receptor	-0.105130343254747	0.176091259055681
Polyadenylate-binding protein 1	-0.0331545763450836	0.204119982655925
Cadherin-17	0.0321350468799016	0.204119982655925
Annexin A13	0.125968963092556	0.278753600952829
Alpha-enolase	0.258661223325604	0.278753600952829
Integrin alpha-3 precursor	0.0341068297076437	0.278753600952829
Galectin-4	0.26521888809996	0.301029995663981
Pantetheinase precursor	0.0766040385836109	0.301029995663981
Fructose-bisphosphate aldolase A	0.529879303882462	0.380211241711606
Integrin beta-4	0.333326340403454	0.414973347970818
Leucine-rich repeat-containing protein 59	-0.0220478787985381	0.477121254719662
