# Supplementary material for: SILAC labeling coupled to shotgun proteomics analysis of membrane proteins of liver stem/hepatocyte allows to candidate the inhibition of TGF-beta pathway as causal to differentiation
Source: Proteome Sci. 2014 Mar 15;12:15. doi: 10.1186/1477-5956-12-15 (PMC4007997; doi:10.1186/1477-5956-12-15)
Supplement: Additional file 3 — List of upstream regulators of membrane protein changes in RLSCs when they undergo hepatocytic differentiation. [file 1477-5956-12-15-S3.xls]

## Sheet: Sheet0
© 2000-2013 Ingenuity Systems, Inc. All rights reserved.
Upstream Regulator	Fold Change	Molecule Type	Predicted Activation State	Activation z-score	p-value of overlap	Target molecules in dataset	Mechanistic Network
rosiglitazone		chemical drug	Inhibited	-2,985	1,06E-07	ACAA2,ACADM,ACADS,ATP1A1,CDH1,ETFA,ETFDH,H6PD,IDH3B,RBP4
INSR		kinase	Inhibited	-2,952	2,09E-09	ACAA2,ACADM,ACADS,ETFA,ETFB,ETFDH,FLNC,HADHA,HADHB,LGALS1,PDHB
TP53		transcription regulator	Inhibited	-2,467	6,06E-10	ACAA2,ACTN1,ATP1A1,CDH1,COPB1,CYP51A1,EPHX1,ETFA,EZR,HADHA,HADHB,IDH3G,ITGB4,LGALS3,LSS,PTGS1,RPSA,Tpm4,VIM	SP1,TP53
SNAI2		transcription regulator	Inhibited	-2,216	1,19E-07	CDH1,ITGA3,ITGB4,JUP,VIM	CDH1,PTTG1,SNAI2
TGFB1		growth factor	Inhibited	-2,204	3,28E-05	ACAA2,ACTN1,CDH1,CORO1C,CTNND1,H6PD,HNRNPC,ITGA3,JUP,LGALS3,MAOA,PDHB,PTGS1,Tpm4,VIM	CDH1,FOS,PTTG1,TGFB1,beta-estradiol
fenofibrate		chemical drug		-1,963	5,79E-04	ACAA2,ACADM,HADHA,HADHB,PDHB	PPARA,PPARG,SREBF1,fenofibrate
pirinixic acid		chemical toxicant		-1,760	4,21E-06	ACAA2,ACADM,ACADS,ETFDH,HADHA,HADHB,LGALS3,LGALS4,PDHB	PPARA,PPARG,SREBF1,pirinixic acid
mono-(2-ethylhexyl)phthalate		chemical toxicant		-1,633	7,59E-06	ACADM,ENO1,HADHA,IDH3G,PDHB,SUCLG2
ESRRA		ligand-dependent nuclear receptor		-1,387	4,53E-06	ACADM,ALDOA,CYP51A1,ENO1,ETFDH,HADHA
PPARA		ligand-dependent nuclear receptor		-1,360	1,42E-09	ACAA2,ACADM,ACADS,CYP51A1,GLUD1,HADHA,HADHB,LGALS4,LSS,NSDHL,RBP4,VNN1	PPARA,PPARG,SREBF1,SREBF2,pirinixic acid
MGEA5		enzyme		-1,000	3,92E-03	CDH1,LSS,NSDHL,VIM
methotrexate		chemical drug		-1,000	5,31E-05	ACAA2,ACADM,ALDOA,CDH1,HADHA,HADHB
INSIG1		other		-1,000	2,27E-04	CYP51A1,LSS,PTGS1,VNN1
HOXD10		transcription regulator		-1,000	3,13E-05	EZR,ITGA3,ITGB4,RPSA
CEBPB		transcription regulator		-1,000	2,17E-02	DHX9,IDH3B,PTGS1,VIM
FSH		complex		-0,912	1,36E-05	ACTN1,ARL6IP5,CTNND1,EZR,FLNC,ITGA3,PTGS1,Tpm4
progesterone		chemical - endogenous mammalian		-0,781	2,82E-03	CDH1,LGALS1,LGALS3,MAOA,RBP4,VIM
PPARG		ligand-dependent nuclear receptor		-0,691	7,97E-10	ACAA2,ACADM,ACADS,EPHX1,H6PD,HADHA,HADHB,PDHB,RBP4,RPSA,VIM,VNN1	PPARA,PPARG,SREBF1
LEP		growth factor		-0,670	2,49E-02	ACADM,CDH1,ETFDH,VIM
methylprednisolone		chemical drug		-0,606	8,21E-04	ATP1A1,CDH1,EPHX1,GLUD1,JUP,NSDHL,VIM	CDH1,PTTG1,methylprednisolone
Lh		complex		-0,547	6,00E-06	ACTN1,ARL6IP5,CTNND1,EZR,FLNC,ITGA3,PTGS1
IL5		cytokine		-0,447	9,31E-04	ACAA2,ALDOA,CKAP4,ENO1,VIM
IGF1R		transmembrane receptor		-0,447	1,58E-06	ACADM,ACADS,ALDOA,CDH1,CTNND1,FLNC,HADHA
KRAS		enzyme		-0,391	1,99E-03	ALDOA,CDH1,HADHB,RPSA,VIM
CD 437		chemical drug		-0,378	2,00E-06	ALDOA,ENO1,HADHA,HNRNPC,LGALS1,PABPC1,RPL13
AR		ligand-dependent nuclear receptor		-0,322	1,56E-05	CDH1,CKAP4,EPHX1,ITGB4,MAOA,PTGS1,VIM
MYC		transcription regulator		-0,268	2,14E-05	ACTN1,ALDOA,CDH1,ENO1,GLUD1,ITGA3,LGALS1,NUCB1,RPL13,TES,VIM	HIF1A,MYC
FGF2		growth factor		-0,164	1,50E-02	CDH1,ENO1,ITGA3,VIM
HRAS		enzyme		-0,152	1,04E-03	CDH1,EPHX1,ITGB4,JUP,PTGS1,Tpm4,VIM	CDH1,HRAS,PTTG1,SP1,TP53
CD38		enzyme		-0,152	1,09E-03	ALDOA,CKAP4,LGALS3,VIM
phenylbutazone		chemical drug		-0,132	2,74E-05	FBLIM1,ITGB4,LGALS3,VIM
ERBB2		kinase		-0,128	1,14E-06	ACAA2,CDH1,ETFB,H6PD,HADHB,JUP,LGALS1,LGALS3,MAOA,PTGS1,VIM
SRC		kinase		-0,094	2,62E-04	CDH1,CTNND1,ENO1,VIM	CDH1,FOS,HIF1A,MUC1,MYC,PTTG1,SRC,beta-estradiol
phenacetin		chemical drug		0,000	6,55E-06	FBLIM1,LGALS3,TES,VIM
hydrogen peroxide		chemical - endogenous mammalian		0,000	3,00E-02	CDH1,CYP51A1,EZR,VIM
gentamicin C		chemical drug		0,000	3,33E-05	FBLIM1,LGALS3,TES,VIM
EGF		growth factor		0,014	9,35E-03	ACTN1,CDH1,EZR,PTGS1,VIM	EDN1,EGF,HDAC6,JUN,MUC1,SP1,TP53
CEBPA		transcription regulator		0,068	2,08E-02	CKAP4,EPHX1,LGALS1,PTGS1
trichostatin A		chemical drug		0,137	4,16E-03	CDH1,EZR,JUP,PTGS1,RPL13,VIM	HDAC3,JUN,REL,estrogen receptor,trichostatin A
GnRH analog		biologic drug		0,152	1,60E-02	ACAA2,ACTN1,HADHB,PABPC1
Ins1		other		0,152	1,34E-02	ACADM,ATP1A1,PDHB,VIM
vancomycin		chemical drug		0,200	4,19E-06	FBLIM1,ITGB4,LGALS3,TES,VIM
MYCN		transcription regulator		0,218	5,38E-06	ALDOA,CKAP4,ITGA3,LGALS1,NUCB1,RPL13,VIM
PD98059		chemical - kinase inhibitor		0,294	4,04E-03	ALDOA,CDH1,ENO1,HADHB,PABPC1,VIM	HIF1A,MYC,PD98059
beta-estradiol		chemical - endogenous mammalian		0,305	1,28E-04	ACAA2,ACADM,ALDOA,CDH1,CTNND1,CYP51A1,ENO1,H6PD,LGALS3,LGALS4,MAOA,NSDHL,PTGS1,VIM	FOS,HIF1A,MUC1,SRC,beta-estradiol
cyclosporin A		biologic drug		0,323	9,44E-04	ATP1A1,CDH1,FBLIM1,ITGB4,LGALS3,VIM
dexamethasone		chemical drug		0,325	8,11E-05	ACADM,ACADS,ATP1A1,CYP51A1,DHX9,ETFA,EZR,HADHB,LGALS3,LSS,MAOA,PABPC1,PTGS1,RBP4	SP1,TP53,dexamethasone
forskolin		chemical toxicant		0,378	2,05E-04	ACTN1,ALDOA,ARL6IP5,CTNND1,EZR,FLNC,ITGA3,PTGS1
triamterene		chemical drug		0,447	1,34E-06	FBLIM1,ITGB4,LGALS3,TES,VIM
sirolimus		chemical drug		0,447	5,68E-03	ACADM,ATP1A1,ENO1,RPSA,VIM
lomustine		chemical drug		0,447	1,06E-06	FBLIM1,ITGB4,LGALS3,TES,VIM
fenamic acid		chemical reagent		0,447	1,67E-06	FBLIM1,ITGB4,LGALS3,TES,VIM
ethanol		chemical - endogenous mammalian		0,447	2,45E-03	ACADM,EPHX1,LGALS1,LSS,NSDHL
allopurinol		chemical drug		0,447	3,95E-06	FBLIM1,ITGB4,LGALS3,TES,VIM
hexachlorobenzene		chemical toxicant		0,555	5,85E-07	FBLIM1,ITGB4,LGALS3,TES,VIM
cisplatin		chemical drug		0,564	5,03E-05	ACADM,FBLIM1,HADHA,ITGB4,LGALS3,MAOA,RBP4,TES,VIM
testosterone		chemical - endogenous mammalian		0,762	1,31E-02	ALDOA,CDH1,CYP51A1,MAOA
PRL		cytokine		0,882	2,84E-03	CDH1,ENO1,RPSA,VIM	HIF1A,MUC1,PRL,SRC
indomethacin		chemical drug		0,896	4,68E-06	CDH1,FBLIM1,ITGB4,LGALS3,PTGS1,TES,VIM
SREBF2		transcription regulator		1,000	5,05E-05	ACAA2,CYP51A1,LSS,NSDHL	SREBF1,SREBF2
SCAP		other		1,000	1,67E-05	ACAA2,CYP51A1,LSS,NSDHL	SCAP,SREBF1,SREBF2
doxorubicin		chemical drug		1,000	1,69E-02	ITGB4,LGALS3,TES,VIM
nitrofurantoin		chemical drug		1,067	1,37E-03	ACADM,ITGB4,LGALS3,RPL13
miR-124-3p (and other miRNAs w/seed AAGGCAC)		mature microRNA		1,072	3,92E-03	ACAA2,CTNND1,HADHB,SUCLG2
TNF		cytokine		1,086	1,05E-02	ACADM,ACADS,ATP1A1,CDH1,LGALS3,LSS,PTGS1,RAB32,RPSA,VIM
FOS		transcription regulator		1,109	1,21E-07	CTNND1,ENO1,EZR,FBLIM1,ITGB4,LGALS3,LGALS4,MAOA,NSDHL,Tpm4,VIM
decitabine		chemical drug		1,258	2,63E-04	CDH1,FLNC,ITGA3,JUP,LGALS3,PABPC1,VIM	CDH1,JUN,PTTG1,decitabine,estrogen receptor
estrogen receptor		group		1,432	4,56E-04	CDH1,FLNC,ITGA3,JUP,VIM	JUN,estrogen receptor
valproic acid		chemical drug		1,718	1,44E-02	CDH1,CYP51A1,NSDHL,TES
lipopolysaccharide		chemical drug	Activated	2,102	8,32E-02	ACADM,ATP1A1,ENO1,HADHB,LGALS1,LGALS3,PTGS1,VIM
ZNF224		other			5,79E-03	ALDOA
ZNF148		transcription regulator			3,42E-02	VIM
ZFYVE9		peptidase			1,15E-02	CDH1
ZEB2		transcription regulator			2,19E-03	CDH1,VIM
ZEB1		transcription regulator			2,97E-03	CDH1,ITGB4
ZD4054		chemical drug			1,15E-02	CDH1
ZBTB33		other			1,73E-02	CDH1
XPA		other			1,73E-02	PTGS1
WT1		transcription regulator			2,67E-06	CDH1,EZR,JUP,LGALS3,LSS,NUCB1
wortmannin		chemical - kinase inhibitor			1,70E-02	CDH1,EZR,VIM
WNT7A		cytokine			4,82E-02	CDH1
WNT5A		cytokine			1,03E-02	CDH1,VIM
WISP3		growth factor			1,73E-02	CDH1
WISP2		growth factor			1,42E-04	CDH1,JUP,VIM
WDR5		enzyme			1,73E-02	VIM
WASF1		other			2,90E-03	EZR
vorinostat		chemical drug			4,88E-02	CDH1,VIM
VIP		other			3,53E-02	LGALS1,VIM
VIM	-1,826	other			3,66E-04	CDH1,ITGB4
VHL		transcription regulator			4,53E-02	CDH1,VIM
VEGFA		growth factor			2,51E-02	ACADM,ETFA,PTGS1
VCAN		other			4,26E-02	ITGA3
UGDH		enzyme			1,44E-02	CDH1
U0126		chemical - kinase inhibitor			3,97E-02	CDH1,ITGA3,PABPC1,VIM
tyrphostin AG825		chemical - kinase inhibitor			1,73E-02	CDH1
tyrphostin		chemical - other			2,30E-02	CDH1
TWIST2		transcription regulator			1,52E-03	CDH1,VIM	CDH1,PTTG1,TWIST2
TWIST1		transcription regulator			1,27E-02	CDH1,VIM
TRIM54		other			5,79E-03	FLNC
trehalose		chemical - endogenous mammalian			8,67E-03	VIM
TP63		transcription regulator			2,81E-02	ITGA3,ITGB4,VIM
TO-901317		chemical reagent			2,48E-02	ENO1,EPHX1,LGALS3
Tmsb4x (includes others)		other			5,79E-03	CDH1
TMEM27		other			8,67E-03	ATP1A1
TIMP3		other			3,42E-02	VIM
TIAM2		enzyme			5,79E-03	VIM
thioacetamide		chemical toxicant			6,87E-05	CDH17,EPHX1,ITGB4,LGALS1,LGALS3,TES
TH17 Cytokine		group			8,67E-03	LGALS1
TGFBR3		kinase			3,14E-02	CDH1
TGFBR1		kinase			8,90E-03	CDH1,VIM
TGFBI		other			2,90E-03	CDH1
TGFA		growth factor			2,10E-02	PTGS1,VIM
TFF3		other			2,58E-02	CDH1
TFAM		transcription regulator			1,52E-03	ACADM,ACADS
tetracycline		chemical drug			2,00E-02	GLUD1,HADHA
TERT		enzyme			5,72E-03	JUP,PTGS1,VIM
TCF3		transcription regulator			2,54E-02	CDH1,HADHA,PTGS1
TCF12		transcription regulator			1,11E-02	CDH1,HADHA
TBX3		transcription regulator			3,70E-02	CDH1
tamoxifen		chemical drug			2,14E-02	CDH1,EPHX1,LSS
T		transcription regulator			4,82E-02	ITGA3
SYVN1		transporter			6,78E-03	ATP1A1,ITGA3,ITGB4
SUZ12		enzyme			3,47E-02	CDH1,LGALS3
sulforafan		chemical drug			3,60E-02	EPHX1,VIM
streptozocin		chemical drug			1,90E-02	ATP1A1,LGALS3,VIM
SRY		transcription regulator			2,58E-02	MAOA
SREBF1		transcription regulator			1,48E-04	ACADS,CYP51A1,LGALS3,LSS,NSDHL	SCAP,SREBF1,SREBF2
SRC (family)		group			5,15E-03	ATP1A1,MAOA
SPTAN1		other			1,73E-02	ITGA3
SPRED2		cytokine			2,90E-03	VIM
SPDEF		transcription regulator			1,66E-02	ITGA3,VIM
SPARC		other			3,16E-02	CDH1,VIM
SP3		transcription regulator			1,75E-02	CYP51A1,PTGS1,VIM
SP2		transcription regulator			3,98E-02	PTGS1
SP1		transcription regulator			3,78E-04	CYP51A1,EZR,HADHA,HADHB,MAOA,PTGS1,VIM	SP1,TP53
SOX8		transcription regulator			2,58E-02	VNN1
SOX4		transcription regulator			4,26E-02	VIM
Sos		group			2,57E-05	CTNND1,FBLIM1,LGALS4,MAOA,NSDHL,Tpm4
SMURF2		enzyme			3,42E-02	CDH1
SMARCA4		transcription regulator			1,63E-03	CDH1,FBLIM1,ITGA3,LGALS1,LGALS3
SLIT2		other			1,15E-02	CDH1
SLC9A3R1		other			6,31E-04	CDH1,EZR
SLC39A6		transporter			5,79E-03	CDH1
SLC12A6		transporter			2,47E-05	CDH1,VIM
SIX4		transcription regulator			8,67E-03	ALDOA
SIX1		transcription regulator			1,67E-03	ALDOA,CDH1
SIRT2		transcription regulator			4,54E-02	LSS
SIRT1		transcription regulator			3,92E-02	ACADM,CDH1
simvastatin		chemical drug			1,56E-02	CDH1,ITGB4,VIM
silibinin		chemical drug			1,23E-02	CDH1,VIM
SFRP4		transmembrane receptor			3,66E-04	CDH1,VIM
SEMA3A		other			1,73E-02	CDH1
Secretase gamma		complex			3,98E-02	CDH1
SCUBE3		other			2,30E-02	VIM
SATB1		transcription regulator			3,61E-03	ACTN1,CDH1,VIM
SAFB		other			1,73E-02	CDH1
S-allyl-L-cysteine		chemical - endogenous non-mammalian			8,67E-03	CDH1
RXRA		ligand-dependent nuclear receptor			3,38E-02	ACADM,HADHA,HADHB
RUNX2		transcription regulator			2,65E-03	CDH1,ITGB4,LGALS3
RRAS2		enzyme			2,90E-03	CDH1
RPTOR		other			3,98E-02	CDH1
RNH1		other			2,90E-03	CDH1
RND3		enzyme			5,35E-04	CDH1,VIM
RLIM		enzyme			2,86E-02	VIM
RGS16		other			1,44E-02	CDH1
RGCC		other			2,58E-02	CDH1
REL		transcription regulator			5,97E-03	CDH1,JUP,VIM
RARB		ligand-dependent nuclear receptor			1,40E-02	ACADM,EZR
RAB1B		other			3,64E-03	COPG1,RAB32
pyruvic acid		chemical - endogenous mammalian			3,98E-02	ALDOA
PTTG1		transcription regulator			4,11E-03	CDH1,VIM
PTP4A3		phosphatase			4,46E-04	CDH1,JUP
PTK2B		kinase			4,82E-02	CDH1
PTGS2		enzyme			6,88E-04	CDH1,EZR,ITGB4,PTGS1
PTGFR		G-protein coupled receptor			3,70E-02	PTGS1
PTGES		enzyme			8,66E-06	CDH1,EZR,ITGB4,VIM
prostaglandin E3		chemical - endogenous mammalian			5,79E-03	PTGS1
prostaglandin		chemical drug			3,42E-02	PTGS1
propylthiouracil		chemical drug			3,66E-02	CDH1,LGALS1
PRKAR1A		kinase			2,97E-03	CDH1,VIM
PPARGC1B		transcription regulator			2,28E-04	ACADM,ENO1,LSS
PPAP2B		phosphatase			5,79E-03	CTNND1
PP2/AG1879 tyrosine kinase inhibitor		chemical - kinase inhibitor			1,85E-02	CDH1,VIM
POU5F1		transcription regulator			3,29E-02	CDH1,VIM
POSTN		other			1,37E-03	CDH1,VIM
POR		enzyme			1,38E-05	CYP51A1,HADHB,LGALS1,LSS,NSDHL,VNN1
poloxamer		chemical reagent			2,58E-02	ACADM
PODXL		kinase			4,93E-05	CDH1,VIM
PNPLA2		enzyme			4,82E-02	ACAA2
PNN		other			3,42E-02	CDH1
PLN		transporter			6,40E-07	ALDOA,ATP1A1,ENO1,EZR,VIM
PLIN1		other			8,22E-06	ACADM,HADHA,HADHB
PLAUR		transmembrane receptor			4,11E-03	CDH1,VIM	HIF1A,MUC1,PLAUR,SRC
PITPNA		transporter			1,73E-02	PTGS1
pitavastatin		chemical drug			3,42E-05	ACADM,CYP51A1,LSS	PPARA,PPARG,SREBF1,pitavastatin
pilocarpine		chemical drug			3,70E-02	LGALS3
PI3K (family)		group			5,15E-03	CDH1,PTGS1
PGK1		kinase			2,01E-02	VIM
PEX5L		ion channel			3,70E-02	LSS
perhexiline		chemical drug			3,42E-02	LSS
PDZK1IP1		other			1,73E-02	PTGS1
PDGF (family)		group			2,30E-02	VIM
Pde		group			2,58E-02	PTGS1
PCK1		kinase			3,42E-02	ACADM
PARP		group			1,72E-04	CDH1,VIM
PARK7		enzyme			3,42E-02	VIM
PAPOLA		enzyme			1,44E-02	PTGS1
PAK1		kinase			2,57E-03	CDH1,CTNND1
p70 S6k		group			1,09E-03	CDH1,VIM
oxfenicine		chemical - endogenous non-mammalian			2,90E-03	ACADM
oxaliplatin		chemical drug			3,87E-03	CDH1,VIM	HIF1A,MUC1,SRC,oxaliplatin
ouabain		chemical drug			4,36E-03	ATP1A1,VIM
OGT		enzyme			3,42E-02	JUP
NRIP1		transcription regulator			1,27E-02	ACAA2,HADHB
NREP		other			4,26E-02	ITGA3
NR5A1		ligand-dependent nuclear receptor			1,35E-02	VIM,VNN1
NR3C2		ligand-dependent nuclear receptor			2,75E-02	IDH3B,PDHB
NR2F1		ligand-dependent nuclear receptor			4,62E-03	ACADM,CDH1
NR0B2		ligand-dependent nuclear receptor			1,31E-02	ACADM,CYP51A1
NO 1886		chemical drug			1,09E-03	ACAA2,HADHA
NME3		kinase			1,44E-02	VIM
nicotine		chemical drug			1,14E-02	ALDOA,ENO1,RPSA
NFKBID		transcription regulator			1,73E-02	CDH1
NF2		other			1,73E-02	CDH1
nebivolol		chemical drug			1,15E-02	PTGS1
NDRG1		kinase			4,26E-02	CDH1
NCSTN		peptidase			2,58E-02	VIM
naproxen		chemical drug			2,01E-02	PTGS1
MYB		transcription regulator			2,26E-02	CDH1,VIM
MUC4		growth factor			1,23E-03	CDH1,VIM
MUC1		transcription regulator			2,97E-03	CDH1,VIM	CDH1,MUC1,PTTG1
MTOR		kinase			4,19E-06	CDH1,CTNND1,ENO1,GLUD1,HADHA,HADHB
MST1R		kinase			8,46E-04	CDH1,VIM
MRAS		enzyme			8,21E-05	CDH1,VIM
MPP5		kinase			8,67E-03	CDH1
MMP3		peptidase			3,70E-02	VIM
MKI67		other			2,90E-03	CDH1
MITF		transcription regulator			9,43E-03	ATP1A1,ITGA3,LGALS3
MIR124		group			4,26E-02	VIM
miR-9-5p (and other miRNAs w/seed CUUUGGU)		mature microRNA			3,42E-02	CDH1
miR-424-3p (miRNAs w/seed AAAACGU)		mature microRNA			5,79E-03	LGALS3
miR-382-5p (miRNAs w/seed AAGUUGU)		mature microRNA			1,44E-02	VIM
mir-373		microRNA			2,58E-02	CDH1
miR-338-3p (miRNAs w/seed CCAGCAU)		mature microRNA			2,01E-02	VIM
miR-320b (and other miRNAs w/seed AAAGCUG)		mature microRNA			2,01E-02	VIM
mir-23		microRNA			3,14E-02	CDH1
miR-223-3p (miRNAs w/seed GUCAGUU)		mature microRNA			2,86E-02	VIM
miR-205-5p (and other miRNAs w/seed CCUUCAU)		mature microRNA			4,54E-02	ATP1A1
mir-205		microRNA			6,31E-04	CDH1,VIM	CDH1,PTTG1,mir-205
miR-200b-3p (and other miRNAs w/seed AAUACUG)		mature microRNA			2,19E-03	CDH1,VIM
mir-143		microRNA			3,70E-02	CDH1
mir-138		microRNA			5,79E-03	VIM
miR-122-5p (miRNAs w/seed GGAGUGU)		mature microRNA			1,53E-02	ALDOA,VIM
mifobate		chemical drug			2,90E-03	CDH1
mifepristone		chemical drug			4,51E-02	H6PD,ITGB4,PTGS1
mibolerone		chemical drug			6,64E-03	CYP51A1,IDH3G,LSS
MIA		other			2,30E-02	CDH1
MGAT3		enzyme			2,93E-04	CDH1,ITGA3
metribolone		chemical reagent			7,21E-03	ACTN1,ITGB4,MAOA
methapyrilene		chemical drug			7,66E-03	ACADM,ACADS,ALDOA
meldonium		chemical drug			2,30E-02	HADHA
MEIS2		transcription regulator			1,73E-02	CDH1
Mef3		other			2,90E-03	ALDOA
MCAM		other			1,72E-04	CDH1,VIM
MARCKSL1		other			2,01E-02	CDH1
MAPK1		kinase			1,31E-02	FLNC,LGALS1,LGALS3,VIM
MAP3K4		kinase			1,73E-02	CDH1
MAP2K1		kinase			1,06E-03	ENO1,ITGB4,JUP,LGALS3
MALAT1		other			5,79E-03	CDH1
MAD2L2		enzyme			8,21E-05	CDH1,VIM	CDH1,MAD2L2,PTTG1,SNAI2
lycopene		chemical drug			3,98E-02	CDH1
LPIN1		phosphatase			4,82E-02	ACADM
LOXL3		enzyme			2,90E-03	CDH1
LOXL2		enzyme			1,23E-04	CDH1,VIM
LOX		enzyme			4,26E-02	CDH1
liquiritigenin		chemical - endogenous non-mammalian			2,58E-02	EPHX1
LIPE		enzyme			4,74E-02	JUP,RBP4
LGALS1	1,499	other			4,88E-03	LGALS1,LGALS3
LCOR		transcription regulator			8,67E-03	CDH1
Laminin1		complex			3,70E-02	CDH1
Laminin		complex			6,00E-03	RPSA,VIM
LAMC1		other			3,98E-02	VIM
KLK6		peptidase			1,15E-02	CDH1
KLF8		other			2,90E-03	CDH1
KLF4		transcription regulator			2,15E-02	CDH1,VIM
KLF15		transcription regulator			2,12E-04	ACADM,HADHA,HADHB
KLF10		transcription regulator			3,42E-02	PTGS1
KIT		transmembrane receptor			2,87E-02	LGALS3,RAB32
KCNJ11		ion channel			2,58E-02	ACADM
JUN		transcription regulator			7,30E-04	CDH1,EZR,FLNC,ITGB4,LGALS3,VIM
ITGB6		other			3,70E-02	CDH1
ITGB1		transmembrane receptor			1,45E-03	CDH1,ITGB4,VIM
ITGA9		other			1,23E-04	CDH1,VIM	CDH1,HIF1A,ITGA9,MUC1,PTTG1,SRC
ITGA6		transmembrane receptor			1,28E-06	ITGA3,ITGB4,RPSA
isoquercitrin		chemical - endogenous non-mammalian			3,70E-02	CYP51A1
IQSEC1		other			2,90E-03	CDH1
IQGAP2		other			1,15E-02	CDH1
interferon beta-1a		biologic drug			4,88E-02	ENO1,LGALS1
INS		other			3,22E-02	ACADM,PTGS1
INHA		growth factor			3,33E-03	CYP51A1,EPHX1,ITGA3
indican		chemical - endogenous mammalian			4,26E-02	CDH1
Il8r		group			3,42E-02	CDH1
IL4		cytokine			1,63E-02	EPHX1,LGALS1,LGALS2,LGALS3,MAOA,VIM
IL13RA2		transmembrane receptor			3,14E-02	VNN1
IgG		complex			7,81E-03	EZR,LGALS1,LGALS3
hydrocortisone		chemical - endogenous mammalian			5,84E-03	EZR,H6PD,PTGS1
HTT		transcription regulator			1,54E-02	ACADM,ALDOA,ATP1A1,CYP51A1,JUP,RBP4
HTATIP2		transcription regulator			3,98E-02	CDH1
HSF4		transcription regulator			3,14E-02	VIM
HR		transcription regulator			4,26E-02	HNRNPC
HOXA7		transcription regulator			2,77E-03	CDH1,VIM
HNRNPAB		enzyme			4,46E-04	CDH1,VIM
HNF4A		transcription regulator			9,39E-03	ACAA2,ACTN1,CDH1,COPB1,CYP51A1,ETFDH,HADHA,HADHB,HNRNPC,LGALS3,MAOA,NUCB1
HIPK2		kinase			3,01E-04	ITGB4,LGALS3,VIM
HIF1A		transcription regulator			2,27E-04	ALDOA,CDH1,ENO1,JUP,LGALS1,VIM	HIF1A,MYC
HGS		other			2,58E-02	CDH1
heparin		chemical - endogenous mammalian			1,48E-02	ACADM,VIM
HDC		enzyme			4,26E-02	PTGS1
HDAC6		transcription regulator			3,87E-03	CDH1,VIM
HDAC3		transcription regulator			3,64E-04	CDH1,JUP,VIM
HCK		kinase			2,58E-02	MAOA
halofuginone		chemical drug			6,51E-03	CDH17,EPHX1,LGALS1
GW501516		chemical drug			1,47E-04	ACAA2,ACADM,HADHA,VNN1	GW501516,PPARA,PPARG,SREBF1
GRHL2		transcription regulator			3,42E-02	CDH1
grape seed extract		chemical drug			2,77E-03	ENO1,VIM
GPI		enzyme			6,31E-04	CDH1,VIM
GNRH2		other			1,15E-02	RPSA
GNA12		enzyme			1,81E-02	EZR,VIM
GMNN		transcription regulator			2,01E-02	CDH1
glycyrrhetinic acid		chemical drug			2,86E-02	ATP1A1
glutamyl-Se-methylselenocysteine		chemical - endogenous mammalian			4,82E-02	ATP1A1
GLI1		transcription regulator			1,34E-02	CDH1,EZR,JUP
GJA1		transporter			1,84E-03	CDH1,VIM	CDH1,GJA1,HIF1A,MUC1,PTTG1,SRC
GI262570		chemical drug			2,86E-02	ATP1A1
GH1		growth factor			3,00E-03	GLUD1,HADHB,JUP,VIM
GFAP		other			5,79E-03	VIM
gentamicin		chemical drug			3,35E-02	ACADM,ETFDH,RBP4
gemfibrozil		chemical drug			1,66E-02	HADHA,HADHB
GDNF		growth factor			1,48E-02	LGALS1,RPSA
GDF15		growth factor			3,70E-02	CTNND1
GCS-100		chemical drug			2,30E-02	LGALS3
Gcn5l		group			3,14E-02	ACADM
GCK		kinase			3,41E-03	ACADM,CDH1
GCG		other			1,19E-02	ACADM,ACADS
GATA4		transcription regulator			2,70E-02	EPHX1,VIM
GATA3		transcription regulator			3,41E-02	CDH1,PTGS1
GALNT6		enzyme			8,67E-03	CDH1
GALNT3		enzyme			1,44E-02	CDH1
FZD9		G-protein coupled receptor			4,82E-02	CDH1
FXYD5		ion channel			5,79E-03	CDH1
fumonisin B1		chemical toxicant			4,82E-02	HADHA
FOXA1		transcription regulator			3,92E-02	CDH1,EPHX1
FMR1		other			1,81E-04	ALDOA,ENO1,RPSA
FGFR1		kinase			1,62E-02	PTGS1,VIM
FGF3		growth factor			2,30E-02	CDH1
FGF10		growth factor			3,21E-04	CYP51A1,LSS,VNN1
FDCSP		other			2,90E-03	CDH1
FBLN5		other			1,73E-02	CDH1
fatty acid		chemical - endogenous mammalian			1,85E-02	RBP4,VNN1
FAF1		other			2,90E-03	VIM
F11R		other			2,90E-03	CDH1
EZR	1,491	other			3,98E-02	CDH1
ETV4		transcription regulator			7,19E-05	CDH1,JUP,VIM
etodolac		chemical drug			8,67E-03	CDH1
ethionine		chemical toxicant			5,71E-03	LGALS3,TES
estradiol benzoate		chemical drug			1,48E-02	CDH1,RBP4
ESRP2		other			2,90E-03	CDH1
ERK1/2		group			3,17E-02	ENO1,EZR,ITGA3
epirubicin		chemical drug			3,14E-02	EZR
epigallocatechin-gallate		chemical drug			3,00E-03	CDH1,JUP,RBP4,VIM
epiallopregnanolone		chemical - endogenous mammalian			8,67E-03	LGALS3
ENO1	1,928	enzyme			1,72E-04	CDH1,ENO1
enalapril		chemical drug			9,61E-03	FBLIM1,LGALS3
EHMT1		transcription regulator			5,79E-03	CDH1
EGFR		kinase			3,81E-02	CDH1,PTGS1,VIM
eflornithine		chemical drug			5,71E-03	CDH1,LGALS3
EEF1D		translation regulator			8,67E-03	CDH1
EDN3		other			1,67E-03	CDH1,CTNND1	EDN1,EDN3,JUN
EDN1		cytokine			1,60E-04	CDH1,CTNND1,EZR,RPSA,VIM	CDH1,EDN1,HIF1A,JUN,MUC1,PTTG1,SRC
e7820		chemical drug			1,15E-02	ITGA3
DYSF		other			2,05E-02	CORO1C,LGALS3
DVL3		other			1,44E-02	CTNND1
DSP		other			3,14E-02	JUP
DNAJB4		other			1,15E-02	CDH1
dinoprost		chemical - endogenous mammalian			2,00E-02	ATP1A1,PTGS1
dimethylnitrosamine		chemical toxicant			7,54E-03	CDH1,VIM
dihydrotestosterone		chemical - endogenous mammalian			2,55E-03	ALDOA,CDH1,ENO1,LGALS1,NUCB1,VIM	HIF1A,MUC1,SRC,dihydrotestosterone
dichlorovinylcysteine		chemical toxicant			3,19E-03	ACADS,ENO1
diacylglycerol		chemical - endogenous mammalian			3,98E-02	ACADM
desmopressin		biologic drug			2,81E-02	ATP1A1,ENO1
dehydroisoandrosterone		chemical - endogenous mammalian			1,57E-02	HADHA,LGALS3
deferoxamine		chemical drug			7,81E-03	ALDOA,CDH1,ENO1	HIF1A,MYC,deferoxamine
DCX		other			1,44E-02	ACTN1
DAB1		other			1,44E-02	ITGA3
CYP51A1	2,432	enzyme			6,31E-04	LSS,NSDHL
CXCL12		cytokine			1,03E-02	CDH1,ITGB4,VIM
CTNND1	1,509	other			2,30E-02	CDH1
CTBP2		transcription regulator			9,65E-04	CDH1,JUP
CTBP1		enzyme			2,19E-03	CDH1,JUP
Ctbp		group			1,23E-03	CDH1,JUP
CSNK2A2		kinase			1,23E-04	CDH1,JUP
CSNK2A1		kinase			1,28E-06	CDH1,JUP,VIM	CDH1,CSNK2A1,HIF1A,MYC,PTTG1
CRK		other			1,44E-02	CTNND1
crizotinib		chemical drug			2,90E-03	VIM
CREB1		transcription regulator			3,01E-02	ATP1A1,CYP51A1,LSS
CPT1C		enzyme			2,86E-02	ACADM
Coup-Tf		group			3,98E-02	ACADM
corticosterone		chemical - endogenous mammalian			3,29E-02	ATP1A1,MAOA
COMP		other			5,79E-03	LGALS3
COMMD1		transporter			1,52E-03	ALDOA,LGALS2
Collagen type III		complex			2,01E-02	CDH1
Collagen type I		complex			8,88E-04	CDH1,ITGA3,VIM
CNTN1		enzyme			5,79E-03	CDH1
CMTM8		cytokine			2,90E-03	CDH1
clonazepam		chemical drug			2,01E-02	EPHX1
clomipramine		chemical drug			2,30E-02	LSS
clofibrate		chemical drug			3,16E-02	HADHA,HADHB
CLDN7		other			5,22E-03	CKAP4,LGALS3,MLEC
CLDN4		transmembrane receptor			8,67E-03	CDH1
CLDN3		transmembrane receptor			5,79E-03	CDH1
CLDN1		other			8,67E-03	CDH1
CLCA2		ion channel			5,35E-04	CDH1,VIM
CHRM3		G-protein coupled receptor			2,86E-02	ITGA3
cholesterol		chemical - endogenous mammalian			1,49E-02	EPHX1,LGALS3,NSDHL
CHD5		enzyme			8,67E-03	VIM
CGP 41251		chemical drug			2,86E-02	VIM
cetrorelix		chemical drug			3,70E-02	RPSA
Cerip		other			2,90E-03	ACADM
CEL		enzyme			1,44E-02	CDH1
CDX2		transcription regulator			8,88E-04	CDH1,CDH17,ITGB4
CDKN1B		kinase			3,99E-02	CDH1,LGALS3
CDH4		other			1,44E-02	CDH1
CDH2		other			3,42E-02	CTNND1
CDH1	3,643	other			1,03E-05	CDH1,CTNND1,JUP,VIM	CDH1,HIF1A,MUC1,PTTG1,SRC
CDCA7L		other			5,79E-03	MAOA
CDC73		other			4,82E-02	CDH1
CD44		enzyme			4,11E-03	CDH1,ITGA3,VIM
CBX7		other			1,44E-02	CDH1
CBR1		enzyme			5,79E-03	CDH1
carboplatin		chemical drug			8,90E-03	LGALS3,VIM
captopril		chemical drug			1,40E-03	FBLIM1,LGALS3,MAOA
calpeptin		chemical reagent			3,70E-02	VIM
cadmium		chemical toxicant			1,15E-03	ATP1A1,EPHX1,LGALS3
CACNA1C		ion channel			1,73E-02	ENO1
butyric acid		chemical - endogenous mammalian			3,05E-02	CDH1,HADHB,NUCB1,PTGS1
butaprost		chemical drug			3,70E-02	CDH1
BSG		transporter			1,84E-03	CDH1,VIM
BQ-788		chemical drug			3,66E-04	CDH1,CTNND1
BMP6		growth factor			2,64E-02	ACADM,EPHX1
BMI1		transcription regulator			6,30E-03	CDH1,VIM
bisphenol A		chemical - endogenous non-mammalian			2,81E-02	CDH1,MAOA
bicalutamide		chemical drug			4,11E-03	CDH1,VIM	HIF1A,MUC1,SRC,bicalutamide
bezafibrate		chemical drug			2,20E-03	HADHA,HADHB,LGALS3
benzyl isothiocyanate		chemical - endogenous non-mammalian			3,98E-02	CDH1
AZGP1		transporter			1,67E-03	CDH1,VIM
AURKA		kinase			2,58E-02	CDH1
ATXN2		other			5,79E-03	PABPC1
ATP7B		transporter			5,71E-03	CYP51A1,LSS
ATP1A2		transporter			8,67E-03	ATP1A1
ATF1		transcription regulator			5,71E-03	ATP1A1,CYP51A1
ARNT		transcription regulator			2,42E-02	ENO1,VIM
ARHGAP24		other			2,90E-03	ITGB4
arecoline		chemical drug			3,70E-02	MAOA
arachidonic acid		chemical - endogenous mammalian			2,53E-02	PTGS1,VIM
APOA2		transporter			3,14E-02	ACADM
APC/APC2		group			2,58E-02	JUP
APC		enzyme			9,02E-06	CDH1,HADHB,IDH3G,PTGS1,SUCLG2
APAF1		other			1,15E-02	VIM
ammonium chloride		chemical drug			4,82E-02	ATP1A1
amlodipine		chemical drug			4,26E-02	ENO1
amiodarone		chemical drug			4,62E-03	GLUD1,LSS
amiloride		chemical drug			3,14E-02	ATP1A1
allyl sulfide		chemical drug			4,54E-02	EPHX1
allopregnanolone		chemical - endogenous mammalian			2,86E-02	LGALS3
aldosterone		chemical - endogenous mammalian			3,99E-02	ATP1A1,PTGS1
ALDH1A1		enzyme			2,58E-02	ACADM
AKT1		kinase			2,22E-02	CDH1,LSS,VIM
AKAP12		transporter			1,73E-02	CDH1
AK1		kinase			6,31E-04	ENO1,GLUD1
AGN194204		chemical drug			7,59E-06	ACAA2,ATP1A1,CYP51A1,LGALS1,LSS,NSDHL
ADRB		group			6,93E-03	CYP51A1,LSS,NSDHL
ADCYAP1		other			3,04E-02	ACTN1,NSDHL,RPSA
Adaptor protein 2		complex			4,46E-04	CDH1,RPSA
ADAM9		peptidase			8,67E-03	ITGA3
ABCC8		transporter			4,26E-02	ACADM
5-fluorouracil		chemical drug			2,45E-02	ALDOA,HADHA,HNRNPC
4-aminophenol		chemical - endogenous mammalian			1,73E-02	VIM
3-beta,17-beta-androstanediol		chemical - endogenous mammalian			1,44E-02	CDH1
3,5-diiodothyronine		chemical - endogenous mammalian			3,14E-02	ENO1
2-mercaptoacetate		chemical - endogenous non-mammalian			4,82E-02	ENO1
1,2-dithiol-3-thione		chemical reagent			2,25E-02	ALDOA,ATP1A1,EPHX1
